# Supplementary material for: Knowledge, attitudes, and practices regarding immunity boosting dietary behavior of mass population amid COVID-19
Source: PLOS Glob Public Health. 2023 May 3;3(5):e0001872. doi: 10.1371/journal.pgph.0001872 (PMC10156064; doi:10.1371/journal.pgph.0001872)
Supplement: S1 Data — (XLSX) [file pgph.0001872.s001.xlsx]

## Sheet: Form Responses
ID	Age	Gender	Marital status	Education	Occupation	Monthly family income	Are you employed during this quarantine?	Is there any child or elderly person in your family?		K1. Do you have idea about 'Nutrition'?	K2. Do you know the nutrients (Vitamins, minerals) needed for strengthening our Immune system?	K3."Strong Immune System reduces the risk of death by COVID-19"- Do you agree with this?	A1. Do you wash fruits and vegetables brought from the market before eating them?	A2. Do you often eat at restaurants?	A3. Do you often purchase food online?	A4. Do you often eat junk food (Fried fast food, salted snack food, soft drinks)?		P1. How often do you eat food that contains Vit-C ( orange, tomato, pepper)?	P2. How often do you eat food that contains Vit-D ( oily fish, egg yolk, liver) or expose yourself under sunlight?	P3. How often do you eat food that contains Vit- E (plant-based oil, pumpkin, spinach, nuts)?	P4. How often do you eat food that contains Vit-A (Beef liver, spinach, small fish, carrots, mango, papaya)?	P5. How often do you eat food that contains Vit-B6 (Fish, poultry, banana, nuts)?	P6. How often do you eat food that contains Vit-B9 (Green leafy veg, beans, eggs, lentils)?	P7. How often do you eat food that contains Vit-B12 (Meat, Eggs and milk, cereals)?	P8. How often do you eat food that contains Zinc (Meat, Shellfish, legumes, poultry)?	P9. How often do you eat food that contains Selenium (Nuts and seeds , Eggs, seafood, spinach, green peas)?	P10. How often do you eat food that contains Iron (Lean red meat, beans & lentils, Apple & banana)?		Knowledge interpretation	Attitude Interpretation	Practice interpretation
ID 1	18-35 years	Female	Single	Bachelor's degree	Student	10000-30000 Tk	No	No		Yes	Yes	Yes	Yes	Yes	No	Yes		Sometimes (2-3 days/week)	Often (4-5 days/week)	Sometimes (2-3 days/week)	Sometimes (2-3 days/week)	Always	Often (4-5 days/week)	Often (4-5 days/week)	Often (4-5 days/week)	Sometimes (2-3 days/week)	Sometimes (2-3 days/week)		Correct	Unfavorable	Good
ID 2	18-35 years	Male	Single	Bachelor's degree	Student	10000-30000 Tk	No	No		Yes	Yes	Yes	Yes	No	No	Yes		Sometimes (2-3 days/week)	Sometimes (2-3 days/week)	Often (4-5 days/week)	Often (4-5 days/week)	Often (4-5 days/week)	Sometimes (2-3 days/week)	Often (4-5 days/week)	Sometimes (2-3 days/week)	Sometimes (2-3 days/week)	Sometimes (2-3 days/week)		Correct	Favorable	Good
ID 3	18-35 years	Female	Single	Bachelor's degree	Student	30000-50000 Tk	No	Elders more than 65 years		No	Yes	Yes	Yes	No	No	Yes		Scarcely (1 day/week)	Sometimes (2-3 days/week)	Scarcely (1 day/week)	Sometimes (2-3 days/week)	Often (4-5 days/week)	Often (4-5 days/week)	Often (4-5 days/week)	Sometimes (2-3 days/week)	Scarcely (1 day/week)	Scarcely (1 day/week)		Correct	Favorable	Bad
ID 4	18-35 years	Female	Single	Bachelor's degree	Student	10000-30000 Tk	No	No		Yes	Yes	Yes	Yes	No	No	No		Often (4-5 days/week)	Sometimes (2-3 days/week)	Scarcely (1 day/week)	Sometimes (2-3 days/week)	Sometimes (2-3 days/week)	Scarcely (1 day/week)	Sometimes (2-3 days/week)	Always	Scarcely (1 day/week)	Sometimes (2-3 days/week)		Correct	Favorable	Bad
ID 5	18-35 years	Female	Single	Bachelor's degree	Student	30000-50000 Tk	No	Both		Yes	Yes	Yes	Yes	No	No	Yes		Always	Always	Often (4-5 days/week)	Often (4-5 days/week)	Always	Always	Always	Always	Always	Always		Correct	Favorable	Good
ID 6	18-35 years	Female	Single	Bachelor's degree	Student	<10000 Tk	Yes- Going to workplace	No		Yes	Yes	Yes	Yes	No	No	No		Always	Often (4-5 days/week)	Scarcely (1 day/week)	Scarcely (1 day/week)	Sometimes (2-3 days/week)	Sometimes (2-3 days/week)	Always	Sometimes (2-3 days/week)	Often (4-5 days/week)	Sometimes (2-3 days/week)		Correct	Favorable	Bad
ID 7	18-35 years	Male	Single	Bachelor's degree	Student	30000-50000 Tk	Others	No		Yes	Yes	Yes	Yes	Yes	No	Yes		Often (4-5 days/week)	Sometimes (2-3 days/week)	Often (4-5 days/week)	Sometimes (2-3 days/week)	Often (4-5 days/week)	Often (4-5 days/week)	Always	Often (4-5 days/week)	Sometimes (2-3 days/week)	Sometimes (2-3 days/week)		Correct	Unfavorable	Good
ID 8	18-35 years	Female	Single	Bachelor's degree	Student	50000-100000 Tk	No	Elders more than 65 years		Yes	Yes	No	Yes	No	No	No		Always	Scarcely (1 day/week)	Sometimes (2-3 days/week)	Scarcely (1 day/week)	Often (4-5 days/week)	Always	Always	Always	Scarcely (1 day/week)	Often (4-5 days/week)		Correct	Favorable	Bad
ID 9	18-35 years	Male	Single	Bachelor's degree	Student	10000-30000 Tk	Yes- Going to workplace	No		Yes	Yes	Yes	Yes	No	Yes	No		Often (4-5 days/week)	Often (4-5 days/week)	Scarcely (1 day/week)	Often (4-5 days/week)	Often (4-5 days/week)	Sometimes (2-3 days/week)	Sometimes (2-3 days/week)	Scarcely (1 day/week)	Scarcely (1 day/week)	Sometimes (2-3 days/week)		Correct	Favorable	Bad
ID 10	18-35 years	Male	Single	Bachelor's degree	Student	10000-30000 Tk	No	No		Yes	Yes	Yes	Yes	No	No	No		Sometimes (2-3 days/week)	Scarcely (1 day/week)	Scarcely (1 day/week)	Sometimes (2-3 days/week)	Often (4-5 days/week)	Scarcely (1 day/week)	Scarcely (1 day/week)	Scarcely (1 day/week)	Scarcely (1 day/week)	Scarcely (1 day/week)		Correct	Favorable	Bad
ID 11	18-35 years	Male	Single	HSC	Student	10000-30000 Tk	No	No		Yes	Yes	Yes	Yes	No	No	Yes		Always	Scarcely (1 day/week)	Always	Sometimes (2-3 days/week)	Sometimes (2-3 days/week)	Always	Sometimes (2-3 days/week)	Sometimes (2-3 days/week)	Sometimes (2-3 days/week)	Sometimes (2-3 days/week)		Correct	Favorable	Good
ID 12	18-35 years	Male	Single	Bachelor's degree	Student	10000-30000 Tk	No	Both		Yes	Yes	Yes	Yes	No	No	No		Sometimes (2-3 days/week)	Sometimes (2-3 days/week)	Often (4-5 days/week)	Sometimes (2-3 days/week)	Scarcely (1 day/week)	Sometimes (2-3 days/week)	Sometimes (2-3 days/week)	Never	Scarcely (1 day/week)	Sometimes (2-3 days/week)		Correct	Favorable	Bad
ID 13	18-35 years	Female	Single	HSC	Student	50000-100000 Tk	Yes- Working from home	Children less than 5 years old		Yes	Yes	Yes	Yes	Yes	Yes	Yes		Often (4-5 days/week)	Always	Sometimes (2-3 days/week)	Sometimes (2-3 days/week)	Often (4-5 days/week)	Often (4-5 days/week)	Always	Often (4-5 days/week)	Often (4-5 days/week)	Often (4-5 days/week)		Correct	Unfavorable	Good
ID 14	18-35 years	Male	Single	Bachelor's degree	Others	50000-100000 Tk	No	No		Yes	Yes	Yes	Yes	No	No	No		Sometimes (2-3 days/week)	Often (4-5 days/week)	Scarcely (1 day/week)	Sometimes (2-3 days/week)	Sometimes (2-3 days/week)	Scarcely (1 day/week)	Sometimes (2-3 days/week)	Sometimes (2-3 days/week)	Scarcely (1 day/week)	Sometimes (2-3 days/week)		Correct	Favorable	Bad
ID 15	18-35 years	Male	Single	Bachelor's degree	Private job	<10000 Tk	No	No		Yes	Yes	Yes	Yes	No	No	No		Sometimes (2-3 days/week)	Scarcely (1 day/week)	Sometimes (2-3 days/week)	Often (4-5 days/week)	Always	Always	Always	Always	Always	Always		Correct	Favorable	Good
ID 16	18-35 years	Male	Single	Bachelor's degree	Student	<10000 Tk	No	No		Yes	Yes	Yes	Yes	No	No	Yes		Sometimes (2-3 days/week)	Sometimes (2-3 days/week)	Scarcely (1 day/week)	Sometimes (2-3 days/week)	Often (4-5 days/week)	Often (4-5 days/week)	Sometimes (2-3 days/week)	Sometimes (2-3 days/week)	Sometimes (2-3 days/week)	Sometimes (2-3 days/week)		Correct	Favorable	Good
ID 17	18-35 years	Male	Single	Bachelor's degree	Student	30000-50000 Tk	No	No		Yes	Yes	Yes	Yes	No	No	No		Often (4-5 days/week)	Sometimes (2-3 days/week)	Sometimes (2-3 days/week)	Sometimes (2-3 days/week)	Often (4-5 days/week)	Often (4-5 days/week)	Sometimes (2-3 days/week)	Sometimes (2-3 days/week)	Sometimes (2-3 days/week)	Sometimes (2-3 days/week)		Correct	Favorable	Good
ID 18	18-35 years	Female	Single	Bachelor's degree	Student	50000-100000 Tk	Yes- Working from home	Children less than 5 years old		Yes	Yes	Yes	Yes	No	No	No		Sometimes (2-3 days/week)	Often (4-5 days/week)	Always	Often (4-5 days/week)	Often (4-5 days/week)	Often (4-5 days/week)	Often (4-5 days/week)	Often (4-5 days/week)	Sometimes (2-3 days/week)	Sometimes (2-3 days/week)		Correct	Favorable	Good
ID 19	18-35 years	Male	Single	Bachelor's degree	Student	10000-30000 Tk	Yes- Going to workplace	No		Yes	Yes	Yes	Yes	Yes	Yes	Yes		Scarcely (1 day/week)	Often (4-5 days/week)	Sometimes (2-3 days/week)	Sometimes (2-3 days/week)	Sometimes (2-3 days/week)	Often (4-5 days/week)	Often (4-5 days/week)	Often (4-5 days/week)	Sometimes (2-3 days/week)	Sometimes (2-3 days/week)		Correct	Unfavorable	Good
ID 20	18-35 years	Female	Single	Bachelor's degree	Student	50000-100000 Tk	No	No		Yes	Yes	Yes	Yes	No	No	Yes		Often (4-5 days/week)	Scarcely (1 day/week)	Often (4-5 days/week)	Often (4-5 days/week)	Always	Often (4-5 days/week)	Often (4-5 days/week)	Always	Scarcely (1 day/week)	Scarcely (1 day/week)		Correct	Favorable	Bad
ID 21	18-35 years	Male	Single	Bachelor's degree	Student	30000-50000 Tk	No	No		Yes	Yes	Yes	Yes	No	No	No		Sometimes (2-3 days/week)	Often (4-5 days/week)	Scarcely (1 day/week)	Often (4-5 days/week)	Sometimes (2-3 days/week)	Scarcely (1 day/week)	Always	Always	Scarcely (1 day/week)	Always		Correct	Favorable	Bad
ID 22	18-35 years	Female	Single	Bachelor's degree	Student	30000-50000 Tk	No	Both		Yes	Yes	Yes	Yes	No	No	Yes		Sometimes (2-3 days/week)	Sometimes (2-3 days/week)	Sometimes (2-3 days/week)	Scarcely (1 day/week)	Sometimes (2-3 days/week)	Sometimes (2-3 days/week)	Sometimes (2-3 days/week)	Scarcely (1 day/week)	Sometimes (2-3 days/week)	Sometimes (2-3 days/week)		Correct	Favorable	Bad
ID 23	18-35 years	Female	Single	Bachelor's degree	Student	30000-50000 Tk	Yes- Working from home	No		Yes	Yes	Yes	Yes	Yes	Yes	Yes		Scarcely (1 day/week)	Scarcely (1 day/week)	Sometimes (2-3 days/week)	Sometimes (2-3 days/week)	Sometimes (2-3 days/week)	Sometimes (2-3 days/week)	Often (4-5 days/week)	Sometimes (2-3 days/week)	Sometimes (2-3 days/week)	Scarcely (1 day/week)		Correct	Unfavorable	Bad
ID 24	18-35 years	Female	Single	Bachelor's degree	Student	30000-50000 Tk	No	No		Yes	Yes	No	Yes	No	No	No		Often (4-5 days/week)	Often (4-5 days/week)	Often (4-5 days/week)	Often (4-5 days/week)	Often (4-5 days/week)	Often (4-5 days/week)	Often (4-5 days/week)	Often (4-5 days/week)	Often (4-5 days/week)	Often (4-5 days/week)		Correct	Favorable	Good
ID 25	18-35 years	Male	Single	Bachelor's degree	Student	<10000 Tk	No	No		Yes	Yes	Yes	Yes	No	No	No		Always	Always	Always	Always	Always	Always	Always	Always	Always	Always		Correct	Favorable	Good
ID 26	18-35 years	Female	Single	Bachelor's degree	Student	>100000 Tk	Yes- Working from home	No		Yes	Yes	Yes	Yes	No	No	Yes		Sometimes (2-3 days/week)	Scarcely (1 day/week)	Scarcely (1 day/week)	Scarcely (1 day/week)	Often (4-5 days/week)	Sometimes (2-3 days/week)	Always	Always	Never	Often (4-5 days/week)		Correct	Favorable	Bad
ID 27	18-35 years	Male	Single	Bachelor's degree	Student	10000-30000 Tk	No	No		Yes	Yes	Yes	Yes	No	No	Yes		Sometimes (2-3 days/week)	Sometimes (2-3 days/week)	Scarcely (1 day/week)	Often (4-5 days/week)	Sometimes (2-3 days/week)	Often (4-5 days/week)	Sometimes (2-3 days/week)	Sometimes (2-3 days/week)	Sometimes (2-3 days/week)	Sometimes (2-3 days/week)		Correct	Favorable	Good
ID 28	18-35 years	Female	Single	Bachelor's degree	Student	10000-30000 Tk	No	Elders more than 65 years		Yes	Yes	Yes	Yes	No	No	No		Often (4-5 days/week)	Often (4-5 days/week)	Often (4-5 days/week)	Scarcely (1 day/week)	Often (4-5 days/week)	Often (4-5 days/week)	Always	Sometimes (2-3 days/week)	Sometimes (2-3 days/week)	Sometimes (2-3 days/week)		Correct	Favorable	Good
ID 29	18-35 years	Female	Single	Bachelor's degree	Student	10000-30000 Tk	No	No		Yes	Yes	Yes	Yes	No	Yes	No		Often (4-5 days/week)	Sometimes (2-3 days/week)	Sometimes (2-3 days/week)	Scarcely (1 day/week)	Often (4-5 days/week)	Sometimes (2-3 days/week)	Sometimes (2-3 days/week)	Sometimes (2-3 days/week)	Sometimes (2-3 days/week)	Sometimes (2-3 days/week)		Correct	Favorable	Good
ID 30	18-35 years	Female	Single	HSC	Student	<10000 Tk	No	Elders more than 65 years		Yes	Yes	Yes	Yes	No	No	Yes		Sometimes (2-3 days/week)	Scarcely (1 day/week)	Scarcely (1 day/week)	Scarcely (1 day/week)	Scarcely (1 day/week)	Sometimes (2-3 days/week)	Scarcely (1 day/week)	Scarcely (1 day/week)	Scarcely (1 day/week)	Scarcely (1 day/week)		Correct	Favorable	Bad
ID 31	18-35 years	Male	Single	Bachelor's degree	Student	50000-100000 Tk	No	Both		Yes	Yes	Yes	Yes	No	No	No		Often (4-5 days/week)	Scarcely (1 day/week)	Scarcely (1 day/week)	Scarcely (1 day/week)	Sometimes (2-3 days/week)	Sometimes (2-3 days/week)	Sometimes (2-3 days/week)	Sometimes (2-3 days/week)	Scarcely (1 day/week)	Scarcely (1 day/week)		Correct	Favorable	Bad
ID 32	18-35 years	Female	Single	Bachelor's degree	Student	10000-30000 Tk	No	No		Yes	Yes	Yes	Yes	No	No	No		Sometimes (2-3 days/week)	Sometimes (2-3 days/week)	Often (4-5 days/week)	Sometimes (2-3 days/week)	Often (4-5 days/week)	Often (4-5 days/week)	Often (4-5 days/week)	Scarcely (1 day/week)	Often (4-5 days/week)	Often (4-5 days/week)		Correct	Favorable	Good
ID 33	18-35 years	Female	Single	Bachelor's degree	Student	30000-50000 Tk	No	Elders more than 65 years		Yes	Yes	Yes	Yes	No	No	No		Often (4-5 days/week)	Sometimes (2-3 days/week)	Often (4-5 days/week)	Sometimes (2-3 days/week)	Often (4-5 days/week)	Often (4-5 days/week)	Sometimes (2-3 days/week)	Sometimes (2-3 days/week)	Sometimes (2-3 days/week)	Often (4-5 days/week)		Correct	Favorable	Good
ID 34	18-35 years	Female	Single	Bachelor's degree	Student	10000-30000 Tk	No	No		Yes	Yes	Yes	Yes	No	No	Yes		Sometimes (2-3 days/week)	Scarcely (1 day/week)	Sometimes (2-3 days/week)	Sometimes (2-3 days/week)	Sometimes (2-3 days/week)	Sometimes (2-3 days/week)	Scarcely (1 day/week)	Scarcely (1 day/week)	Scarcely (1 day/week)	Scarcely (1 day/week)		Correct	Favorable	Bad
ID 35	18-35 years	Female	Single	HSC	Student	50000-100000 Tk	No	Elders more than 65 years		Yes	Yes	Yes	Yes	Yes	Yes	Yes		Often (4-5 days/week)	Sometimes (2-3 days/week)	Scarcely (1 day/week)	Scarcely (1 day/week)	Always	Sometimes (2-3 days/week)	Always	Always	Often (4-5 days/week)	Sometimes (2-3 days/week)		Correct	Unfavorable	Bad
ID 36	18-35 years	Male	Single	Bachelor's degree	Student	30000-50000 Tk	No	No		Yes	Yes	Yes	Yes	No	No	No		Often (4-5 days/week)	Sometimes (2-3 days/week)	Often (4-5 days/week)	Scarcely (1 day/week)	Sometimes (2-3 days/week)	Always	Sometimes (2-3 days/week)	Sometimes (2-3 days/week)	Sometimes (2-3 days/week)	Scarcely (1 day/week)		Correct	Favorable	Bad
ID 37	18-35 years	Male	Single	Bachelor's degree	Student	<10000 Tk	No	No		Yes	No	Yes	Yes	No	No	No		Often (4-5 days/week)	Sometimes (2-3 days/week)	Scarcely (1 day/week)	Often (4-5 days/week)	Often (4-5 days/week)	Often (4-5 days/week)	Often (4-5 days/week)	Scarcely (1 day/week)	Scarcely (1 day/week)	Scarcely (1 day/week)		Correct	Favorable	Bad
ID 38	18-35 years	Male	Single	Bachelor's degree	Student	50000-100000 Tk	No	No		Yes	Yes	Yes	Yes	Yes	No	Yes		Scarcely (1 day/week)	Scarcely (1 day/week)	Scarcely (1 day/week)	Scarcely (1 day/week)	Scarcely (1 day/week)	Sometimes (2-3 days/week)	Sometimes (2-3 days/week)	Scarcely (1 day/week)	Sometimes (2-3 days/week)	Scarcely (1 day/week)		Correct	Unfavorable	Bad
ID 39	18-35 years	Male	Single	Bachelor's degree	Student	50000-100000 Tk	No	No		Yes	Yes	Yes	Yes	No	No	No		Often (4-5 days/week)	Sometimes (2-3 days/week)	Scarcely (1 day/week)	Sometimes (2-3 days/week)	Often (4-5 days/week)	Sometimes (2-3 days/week)	Sometimes (2-3 days/week)	Scarcely (1 day/week)	Sometimes (2-3 days/week)	Sometimes (2-3 days/week)		Correct	Favorable	Bad
ID 40	18-35 years	Male	Married	Master's degree or above	Business	50000-100000 Tk	Yes- Going to workplace	Both		Yes	Yes	Yes	Yes	No	No	No		Always	Always	Often (4-5 days/week)	Sometimes (2-3 days/week)	Often (4-5 days/week)	Often (4-5 days/week)	Often (4-5 days/week)	Often (4-5 days/week)	Often (4-5 days/week)	Often (4-5 days/week)		Correct	Favorable	Good
ID 41	18-35 years	Male	Single	Bachelor's degree	Student	10000-30000 Tk	No	Both		No	No	Yes	Yes	No	No	No		Often (4-5 days/week)	Often (4-5 days/week)	Sometimes (2-3 days/week)	Scarcely (1 day/week)	Often (4-5 days/week)	Sometimes (2-3 days/week)	Scarcely (1 day/week)	Sometimes (2-3 days/week)	Sometimes (2-3 days/week)	Scarcely (1 day/week)		Incorrect	Favorable	Bad
ID 42	18-35 years	Female	Single	Bachelor's degree	Student	30000-50000 Tk	No	No		Yes	Yes	Yes	Yes	No	No	No		Often (4-5 days/week)	Scarcely (1 day/week)	Often (4-5 days/week)	Always	Always	Often (4-5 days/week)	Often (4-5 days/week)	Often (4-5 days/week)	Sometimes (2-3 days/week)	Sometimes (2-3 days/week)		Correct	Favorable	Good
ID 43	18-35 years	Male	Single	HSC	Student	10000-30000 Tk	Yes- Going to workplace	No		Yes	Yes	Yes	Yes	Yes	No	Yes		Sometimes (2-3 days/week)	Scarcely (1 day/week)	Scarcely (1 day/week)	Scarcely (1 day/week)	Sometimes (2-3 days/week)	Sometimes (2-3 days/week)	Sometimes (2-3 days/week)	Scarcely (1 day/week)	Scarcely (1 day/week)	Scarcely (1 day/week)		Correct	Unfavorable	Bad
ID 44	18-35 years	Male	Single	Bachelor's degree	Student	10000-30000 Tk	No	No		Yes	Yes	Yes	Yes	Yes	Yes	Yes		Scarcely (1 day/week)	Sometimes (2-3 days/week)	Scarcely (1 day/week)	Scarcely (1 day/week)	Often (4-5 days/week)	Always	Often (4-5 days/week)	Often (4-5 days/week)	Scarcely (1 day/week)	Sometimes (2-3 days/week)		Correct	Unfavorable	Bad
ID 45	18-35 years	Female	Single	Bachelor's degree	Student	>100000 Tk	Others	Elders more than 65 years		Yes	Yes	Yes	Yes	No	No	No		Often (4-5 days/week)	Sometimes (2-3 days/week)	Sometimes (2-3 days/week)	Sometimes (2-3 days/week)	Always	Always	Often (4-5 days/week)	Often (4-5 days/week)	Often (4-5 days/week)	Scarcely (1 day/week)		Correct	Favorable	Good
ID 46	36-55 years	Male	Married	Master's degree or above	Private job	50000-100000 Tk	Yes- Going to workplace	Both		Yes	Yes	Yes	Yes	Yes	Yes	Yes		Often (4-5 days/week)	Always	Scarcely (1 day/week)	Scarcely (1 day/week)	Sometimes (2-3 days/week)	Often (4-5 days/week)	Often (4-5 days/week)	Sometimes (2-3 days/week)	Scarcely (1 day/week)	Scarcely (1 day/week)		Correct	Unfavorable	Bad
ID 47	18-35 years	Female	Single	Bachelor's degree	Student	50000-100000 Tk	No	No		Yes	Yes	Yes	Yes	No	No	No		Scarcely (1 day/week)	Sometimes (2-3 days/week)	Often (4-5 days/week)	Scarcely (1 day/week)	Sometimes (2-3 days/week)	Scarcely (1 day/week)	Sometimes (2-3 days/week)	Scarcely (1 day/week)	Scarcely (1 day/week)	Never		Correct	Favorable	Bad
ID 48	18-35 years	Male	Single	Bachelor's degree	Student	10000-30000 Tk	No	No		Yes	Yes	Yes	Yes	No	No	No		Sometimes (2-3 days/week)	Sometimes (2-3 days/week)	Scarcely (1 day/week)	Scarcely (1 day/week)	Sometimes (2-3 days/week)	Sometimes (2-3 days/week)	Scarcely (1 day/week)	Sometimes (2-3 days/week)	Scarcely (1 day/week)	Often (4-5 days/week)		Correct	Favorable	Bad
ID 49	18-35 years	Male	Single	HSC	Student	30000-50000 Tk	No	No		No	No	Yes	Yes	No	No	No		Scarcely (1 day/week)	Never	Scarcely (1 day/week)	Sometimes (2-3 days/week)	Sometimes (2-3 days/week)	Sometimes (2-3 days/week)	Sometimes (2-3 days/week)	Scarcely (1 day/week)	Scarcely (1 day/week)	Scarcely (1 day/week)		Incorrect	Favorable	Bad
ID 50	18-35 years	Male	Single	Bachelor's degree	Student	50000-100000 Tk	No	No		Yes	Yes	Yes	Yes	Yes	No	Yes		Often (4-5 days/week)	Sometimes (2-3 days/week)	Sometimes (2-3 days/week)	Sometimes (2-3 days/week)	Sometimes (2-3 days/week)	Sometimes (2-3 days/week)	Sometimes (2-3 days/week)	Often (4-5 days/week)	Sometimes (2-3 days/week)	Often (4-5 days/week)		Correct	Unfavorable	Good
ID 51	18-35 years	Male	Single	Bachelor's degree	Student	10000-30000 Tk	No	Both		Yes	Yes	Yes	Yes	No	No	No		Often (4-5 days/week)	Often (4-5 days/week)	Often (4-5 days/week)	Often (4-5 days/week)	Sometimes (2-3 days/week)	Sometimes (2-3 days/week)	Sometimes (2-3 days/week)	Scarcely (1 day/week)	Sometimes (2-3 days/week)	Sometimes (2-3 days/week)		Correct	Favorable	Good
ID 52	18-35 years	Female	Single	SSC	Student	30000-50000 Tk	Others	No		Yes	Yes	Yes	Yes	No	Yes	Yes		Often (4-5 days/week)	Often (4-5 days/week)	Sometimes (2-3 days/week)	Scarcely (1 day/week)	Sometimes (2-3 days/week)	Sometimes (2-3 days/week)	Sometimes (2-3 days/week)	Scarcely (1 day/week)	Sometimes (2-3 days/week)	Sometimes (2-3 days/week)		Correct	Unfavorable	Bad
ID 53	18-35 years	Male	Single	Bachelor's degree	Student	30000-50000 Tk	Yes- Working from home	No		Yes	Yes	Yes	Yes	No	No	No		Sometimes (2-3 days/week)	Sometimes (2-3 days/week)	Sometimes (2-3 days/week)	Sometimes (2-3 days/week)	Often (4-5 days/week)	Sometimes (2-3 days/week)	Often (4-5 days/week)	Sometimes (2-3 days/week)	Sometimes (2-3 days/week)	Sometimes (2-3 days/week)		Correct	Favorable	Good
ID 54	18-35 years	Male	Single	Bachelor's degree	Student	<10000 Tk	No	No		Yes	Yes	Yes	Yes	No	Yes	Yes		Sometimes (2-3 days/week)	Scarcely (1 day/week)	Sometimes (2-3 days/week)	Sometimes (2-3 days/week)	Always	Always	Always	Often (4-5 days/week)	Often (4-5 days/week)	Never		Correct	Unfavorable	Bad
ID 55	18-35 years	Male	Single	Others	Student	<10000 Tk	Yes- Going to workplace	Elders more than 65 years		No	No	Yes	Yes	No	No	Yes		Sometimes (2-3 days/week)	Sometimes (2-3 days/week)	Often (4-5 days/week)	Sometimes (2-3 days/week)	Often (4-5 days/week)	Always	Often (4-5 days/week)	Sometimes (2-3 days/week)	Sometimes (2-3 days/week)	Sometimes (2-3 days/week)		Incorrect	Favorable	Good
ID 56	18-35 years	Male	Single	Bachelor's degree	Student	<10000 Tk	Yes- Working from home	No		Yes	Yes	Yes	Yes	No	No	Yes		Scarcely (1 day/week)	Sometimes (2-3 days/week)	Scarcely (1 day/week)	Scarcely (1 day/week)	Scarcely (1 day/week)	Sometimes (2-3 days/week)	Sometimes (2-3 days/week)	Scarcely (1 day/week)	Scarcely (1 day/week)	Scarcely (1 day/week)		Correct	Favorable	Bad
ID 57	18-35 years	Male	Single	Bachelor's degree	Student	10000-30000 Tk	Yes- Working from home	No		Yes	Yes	Yes	Yes	No	No	No		Always	Always	Often (4-5 days/week)	Often (4-5 days/week)	Often (4-5 days/week)	Often (4-5 days/week)	Always	Always	Always	Always		Correct	Favorable	Good
ID 58	18-35 years	Male	Single	Others	Student	50000-100000 Tk	Yes- Working from home	Elders more than 65 years		Yes	Yes	Yes	Yes	Yes	Yes	Yes		Sometimes (2-3 days/week)	Scarcely (1 day/week)	Often (4-5 days/week)	Scarcely (1 day/week)	Sometimes (2-3 days/week)	Sometimes (2-3 days/week)	Sometimes (2-3 days/week)	Sometimes (2-3 days/week)	Always	Scarcely (1 day/week)		Correct	Unfavorable	Bad
ID 59	18-35 years	Female	Single	HSC	Student	30000-50000 Tk	No	Children less than 5 years old		Yes	Yes	Yes	No	Yes	Yes	Yes		Sometimes (2-3 days/week)	Often (4-5 days/week)	Scarcely (1 day/week)	Often (4-5 days/week)	Often (4-5 days/week)	Often (4-5 days/week)	Often (4-5 days/week)	Often (4-5 days/week)	Often (4-5 days/week)	Scarcely (1 day/week)		Correct	Unfavorable	Bad
ID 60	18-35 years	Male	Single	Bachelor's degree	Student	<10000 Tk	No	No		Yes	Yes	Yes	Yes	No	No	No		Often (4-5 days/week)	Sometimes (2-3 days/week)	Sometimes (2-3 days/week)	Sometimes (2-3 days/week)	Sometimes (2-3 days/week)	Often (4-5 days/week)	Sometimes (2-3 days/week)	Sometimes (2-3 days/week)	Always	Sometimes (2-3 days/week)		Correct	Favorable	Good
ID 61	18-35 years	Female	Single	Bachelor's degree	Student	50000-100000 Tk	No	Elders more than 65 years		Yes	Yes	Yes	Yes	Yes	Yes	Yes		Often (4-5 days/week)	Often (4-5 days/week)	Sometimes (2-3 days/week)	Sometimes (2-3 days/week)	Sometimes (2-3 days/week)	Sometimes (2-3 days/week)	Sometimes (2-3 days/week)	Sometimes (2-3 days/week)	Sometimes (2-3 days/week)	Scarcely (1 day/week)		Correct	Unfavorable	Good
ID 62	18-35 years	Male	Single	Bachelor's degree	Student	10000-30000 Tk	Yes- Working from home	No		Yes	Yes	Yes	Yes	No	Yes	Yes		Often (4-5 days/week)	Sometimes (2-3 days/week)	Sometimes (2-3 days/week)	Scarcely (1 day/week)	Sometimes (2-3 days/week)	Sometimes (2-3 days/week)	Always	Scarcely (1 day/week)	Sometimes (2-3 days/week)	Sometimes (2-3 days/week)		Correct	Unfavorable	Bad
ID 63	18-35 years	Male	Single	Bachelor's degree	Student	<10000 Tk	No	No		Yes	Yes	Yes	Yes	Yes	Yes	Yes		Often (4-5 days/week)	Often (4-5 days/week)	Sometimes (2-3 days/week)	Sometimes (2-3 days/week)	Sometimes (2-3 days/week)	Sometimes (2-3 days/week)	Often (4-5 days/week)	Sometimes (2-3 days/week)	Sometimes (2-3 days/week)	Sometimes (2-3 days/week)		Correct	Unfavorable	Good
ID 64	18-35 years	Male	Single	Bachelor's degree	Business	50000-100000 Tk	Yes- Working from home	No		Yes	Yes	Yes	Yes	No	No	No		Often (4-5 days/week)	Sometimes (2-3 days/week)	Scarcely (1 day/week)	Scarcely (1 day/week)	Sometimes (2-3 days/week)	Often (4-5 days/week)	Sometimes (2-3 days/week)	Sometimes (2-3 days/week)	Sometimes (2-3 days/week)	Often (4-5 days/week)		Correct	Favorable	Bad
ID 65	36-55 years	Female	Divorced or widowed	HSC	Others	10000-30000 Tk	Others	Children less than 5 years old		No	Yes	Yes	Yes	No	No	No		Always	Often (4-5 days/week)	Sometimes (2-3 days/week)	Sometimes (2-3 days/week)	Often (4-5 days/week)	Sometimes (2-3 days/week)	Sometimes (2-3 days/week)	Scarcely (1 day/week)	Sometimes (2-3 days/week)	Sometimes (2-3 days/week)		Correct	Favorable	Good
ID 66	18-35 years	Male	Single	Below SSC	Service and sales workers	<10000 Tk	Yes- Going to workplace	No		No	Yes	Yes	Yes	No	No	No		Sometimes (2-3 days/week)	Scarcely (1 day/week)	Sometimes (2-3 days/week)	Sometimes (2-3 days/week)	Sometimes (2-3 days/week)	Sometimes (2-3 days/week)	Sometimes (2-3 days/week)	Sometimes (2-3 days/week)	Never	Sometimes (2-3 days/week)		Correct	Favorable	Bad
ID 67	18-35 years	Male	Single	Bachelor's degree	Student	30000-50000 Tk	No	No		Yes	Yes	Yes	Yes	Yes	Yes	Yes		Sometimes (2-3 days/week)	Sometimes (2-3 days/week)	Scarcely (1 day/week)	Scarcely (1 day/week)	Scarcely (1 day/week)	Scarcely (1 day/week)	Scarcely (1 day/week)	Sometimes (2-3 days/week)	Sometimes (2-3 days/week)	Sometimes (2-3 days/week)		Correct	Unfavorable	Bad
ID 68	18-35 years	Female	Single	HSC	Student	10000-30000 Tk	No	No		Yes	Yes	Yes	Yes	Yes	Yes	Yes		Always	Always	Sometimes (2-3 days/week)	Sometimes (2-3 days/week)	Sometimes (2-3 days/week)	Always	Sometimes (2-3 days/week)	Sometimes (2-3 days/week)	Sometimes (2-3 days/week)	Scarcely (1 day/week)		Correct	Unfavorable	Good
ID 69	18-35 years	Female	Single	Bachelor's degree	Student	10000-30000 Tk	No	No		Yes	Yes	Yes	Yes	No	No	No		Scarcely (1 day/week)	Sometimes (2-3 days/week)	Often (4-5 days/week)	Sometimes (2-3 days/week)	Often (4-5 days/week)	Often (4-5 days/week)	Scarcely (1 day/week)	Scarcely (1 day/week)	Sometimes (2-3 days/week)	Sometimes (2-3 days/week)		Correct	Favorable	Bad
ID 70	18-35 years	Male	Single	Bachelor's degree	Student	30000-50000 Tk	Yes- Working from home	Elders more than 65 years		Yes	Yes	Yes	Yes	Yes	Yes	Yes		Always	Often (4-5 days/week)	Always	Often (4-5 days/week)	Often (4-5 days/week)	Often (4-5 days/week)	Often (4-5 days/week)	Often (4-5 days/week)	Often (4-5 days/week)	Often (4-5 days/week)		Correct	Unfavorable	Good
ID 71	18-35 years	Male	Single	Bachelor's degree	Student	10000-30000 Tk	No	No		Yes	Yes	Yes	Yes	No	No	No		Often (4-5 days/week)	Sometimes (2-3 days/week)	Sometimes (2-3 days/week)	Sometimes (2-3 days/week)	Scarcely (1 day/week)	Often (4-5 days/week)	Sometimes (2-3 days/week)	Scarcely (1 day/week)	Sometimes (2-3 days/week)	Sometimes (2-3 days/week)		Correct	Favorable	Bad
ID 72	18-35 years	Female	Single	Bachelor's degree	Student	10000-30000 Tk	No	No		Yes	Yes	Yes	Yes	No	No	No		Sometimes (2-3 days/week)	Scarcely (1 day/week)	Never	Scarcely (1 day/week)	Sometimes (2-3 days/week)	Sometimes (2-3 days/week)	Scarcely (1 day/week)	Scarcely (1 day/week)	Never	Sometimes (2-3 days/week)		Correct	Favorable	Bad
ID 73	18-35 years	Male	Single	Bachelor's degree	Student	30000-50000 Tk	Yes- Working from home	No		Yes	Yes	Yes	Yes	No	Yes	Yes		Always	Sometimes (2-3 days/week)	Often (4-5 days/week)	Scarcely (1 day/week)	Often (4-5 days/week)	Sometimes (2-3 days/week)	Often (4-5 days/week)	Scarcely (1 day/week)	Scarcely (1 day/week)	Often (4-5 days/week)		Correct	Unfavorable	Bad
ID 74	18-35 years	Female	Married	Bachelor's degree	Others	30000-50000 Tk	No	Both		Yes	Yes	Yes	Yes	No	No	No		Often (4-5 days/week)	Sometimes (2-3 days/week)	Often (4-5 days/week)	Often (4-5 days/week)	Often (4-5 days/week)	Often (4-5 days/week)	Often (4-5 days/week)	Often (4-5 days/week)	Often (4-5 days/week)	Sometimes (2-3 days/week)		Correct	Favorable	Good
ID 75	18-35 years	Male	Single	HSC	Others	<10000 Tk	Yes- Working from home	Both		No	No	Yes	Yes	No	No	No		Sometimes (2-3 days/week)	Sometimes (2-3 days/week)	Sometimes (2-3 days/week)	Scarcely (1 day/week)	Scarcely (1 day/week)	Scarcely (1 day/week)	Sometimes (2-3 days/week)	Scarcely (1 day/week)	Scarcely (1 day/week)	Scarcely (1 day/week)		Incorrect	Favorable	Bad
ID 76	18-35 years	Male	Single	Bachelor's degree	Student	50000-100000 Tk	No	Both		Yes	Yes	Yes	Yes	No	No	No		Always	Sometimes (2-3 days/week)	Often (4-5 days/week)	Sometimes (2-3 days/week)	Often (4-5 days/week)	Sometimes (2-3 days/week)	Often (4-5 days/week)	Scarcely (1 day/week)	Scarcely (1 day/week)	Sometimes (2-3 days/week)		Correct	Favorable	Bad
ID 77	18-35 years	Male	Single	Bachelor's degree	Student	30000-50000 Tk	No	Both		Yes	Yes	Yes	Yes	Yes	Yes	Yes		Scarcely (1 day/week)	Sometimes (2-3 days/week)	Scarcely (1 day/week)	Sometimes (2-3 days/week)	Sometimes (2-3 days/week)	Sometimes (2-3 days/week)	Sometimes (2-3 days/week)	Scarcely (1 day/week)	Scarcely (1 day/week)	Scarcely (1 day/week)		Correct	Unfavorable	Bad
ID 78	18-35 years	Female	Single	HSC	Student	10000-30000 Tk	No	No		Yes	Yes	Yes	Yes	Yes	No	Yes		Sometimes (2-3 days/week)	Sometimes (2-3 days/week)	Sometimes (2-3 days/week)	Scarcely (1 day/week)	Often (4-5 days/week)	Often (4-5 days/week)	Scarcely (1 day/week)	Sometimes (2-3 days/week)	Scarcely (1 day/week)	Sometimes (2-3 days/week)		Correct	Unfavorable	Bad
ID 79	18-35 years	Male	Single	Bachelor's degree	Student	30000-50000 Tk	Others	No		Yes	Yes	Yes	Yes	No	No	No		Often (4-5 days/week)	Often (4-5 days/week)	Sometimes (2-3 days/week)	Often (4-5 days/week)	Sometimes (2-3 days/week)	Often (4-5 days/week)	Sometimes (2-3 days/week)	Scarcely (1 day/week)	Sometimes (2-3 days/week)	Sometimes (2-3 days/week)		Correct	Favorable	Good
ID 80	18-35 years	Male	Single	HSC	Student	30000-50000 Tk	No	Elders more than 65 years		Yes	Yes	Yes	Yes	Yes	Yes	No		Sometimes (2-3 days/week)	Often (4-5 days/week)	Often (4-5 days/week)	Often (4-5 days/week)	Sometimes (2-3 days/week)	Often (4-5 days/week)	Often (4-5 days/week)	Sometimes (2-3 days/week)	Often (4-5 days/week)	Often (4-5 days/week)		Correct	Unfavorable	Good
ID 81	18-35 years	Male	Married	Master's degree or above	Private job	10000-30000 Tk	Yes- Going to workplace	Elders more than 65 years		Yes	Yes	Yes	Yes	No	No	Yes		Always	Always	Sometimes (2-3 days/week)	Scarcely (1 day/week)	Always	Scarcely (1 day/week)	Always	Scarcely (1 day/week)	Scarcely (1 day/week)	Scarcely (1 day/week)		Correct	Favorable	Bad
ID 82	18-35 years	Female	Single	Bachelor's degree	Student	>100000 Tk	Yes- Working from home	No		Yes	Yes	Yes	Yes	No	No	No		Sometimes (2-3 days/week)	Scarcely (1 day/week)	Scarcely (1 day/week)	Often (4-5 days/week)	Often (4-5 days/week)	Always	Scarcely (1 day/week)	Scarcely (1 day/week)	Scarcely (1 day/week)	Sometimes (2-3 days/week)		Correct	Favorable	Bad
ID 83	18-35 years	Male	Single	HSC	Student	50000-100000 Tk	No	No		Yes	Yes	Yes	Yes	No	No	No		Always	Often (4-5 days/week)	Sometimes (2-3 days/week)	Sometimes (2-3 days/week)	Often (4-5 days/week)	Often (4-5 days/week)	Often (4-5 days/week)	Often (4-5 days/week)	Often (4-5 days/week)	Often (4-5 days/week)		Correct	Favorable	Good
ID 84	18-35 years	Female	Single	Bachelor's degree	Student	50000-100000 Tk	Yes- Going to workplace	No		Yes	Yes	Yes	Yes	Yes	No	Yes		Often (4-5 days/week)	Sometimes (2-3 days/week)	Always	Sometimes (2-3 days/week)	Often (4-5 days/week)	Often (4-5 days/week)	Always	Sometimes (2-3 days/week)	Scarcely (1 day/week)	Sometimes (2-3 days/week)		Correct	Unfavorable	Good
ID 85	18-35 years	Male	Divorced or widowed	Below SSC	Laborer	30000-50000 Tk	No	No		No	No	No	No	No	No	No		Always	Always	Always	Always	Always	Always	Always	Always	Always	Always		Incorrect	Favorable	Good
ID 86	18-35 years	Male	Single	Bachelor's degree	Student	30000-50000 Tk	Yes- Working from home	No		Yes	Yes	Yes	Yes	No	No	No		Always	Sometimes (2-3 days/week)	Sometimes (2-3 days/week)	Sometimes (2-3 days/week)	Often (4-5 days/week)	Often (4-5 days/week)	Often (4-5 days/week)	Scarcely (1 day/week)	Scarcely (1 day/week)	Sometimes (2-3 days/week)		Correct	Favorable	Bad
ID 87	18-35 years	Male	Single	Bachelor's degree	Student	10000-30000 Tk	No	No		Yes	Yes	Yes	Yes	No	No	No		Sometimes (2-3 days/week)	Always	Scarcely (1 day/week)	Sometimes (2-3 days/week)	Often (4-5 days/week)	Often (4-5 days/week)	Sometimes (2-3 days/week)	Sometimes (2-3 days/week)	Scarcely (1 day/week)	Scarcely (1 day/week)		Correct	Favorable	Bad
ID 88	18-35 years	Female	Single	Bachelor's degree	Student	30000-50000 Tk	No	No		Yes	Yes	Yes	Yes	No	No	No		Often (4-5 days/week)	Sometimes (2-3 days/week)	Scarcely (1 day/week)	Sometimes (2-3 days/week)	Sometimes (2-3 days/week)	Sometimes (2-3 days/week)	Scarcely (1 day/week)	Scarcely (1 day/week)	Scarcely (1 day/week)	Scarcely (1 day/week)		Correct	Favorable	Bad
ID 89	18-35 years	Female	Single	HSC	Student	50000-100000 Tk	No	No		Yes	Yes	Yes	Yes	Yes	Yes	Yes		Often (4-5 days/week)	Always	Scarcely (1 day/week)	Sometimes (2-3 days/week)	Sometimes (2-3 days/week)	Sometimes (2-3 days/week)	Always	Sometimes (2-3 days/week)	Sometimes (2-3 days/week)	Often (4-5 days/week)		Correct	Unfavorable	Good
ID 90	36-55 years	Male	Married	Bachelor's degree	Private job	30000-50000 Tk	Yes- Going to workplace	Children less than 5 years old		Yes	Yes	Yes	Yes	No	No	No		Always	Sometimes (2-3 days/week)	Sometimes (2-3 days/week)	Scarcely (1 day/week)	Often (4-5 days/week)	Sometimes (2-3 days/week)	Often (4-5 days/week)	Scarcely (1 day/week)	Scarcely (1 day/week)	Sometimes (2-3 days/week)		Correct	Favorable	Bad
ID 91	18-35 years	Female	Single	Bachelor's degree	Student	30000-50000 Tk	No	Children less than 5 years old		Yes	Yes	Yes	Yes	No	No	No		Sometimes (2-3 days/week)	Sometimes (2-3 days/week)	Sometimes (2-3 days/week)	Scarcely (1 day/week)	Scarcely (1 day/week)	Scarcely (1 day/week)	Scarcely (1 day/week)	Sometimes (2-3 days/week)	Sometimes (2-3 days/week)	Sometimes (2-3 days/week)		Correct	Favorable	Bad
ID 92	18-35 years	Male	Single	Bachelor's degree	Student	30000-50000 Tk	No	Elders more than 65 years		Yes	Yes	Yes	Yes	Yes	Yes	Yes		Sometimes (2-3 days/week)	Often (4-5 days/week)	Sometimes (2-3 days/week)	Sometimes (2-3 days/week)	Always	Always	Often (4-5 days/week)	Often (4-5 days/week)	Scarcely (1 day/week)	Sometimes (2-3 days/week)		Correct	Unfavorable	Good
ID 93	18-35 years	Male	Single	Bachelor's degree	Student	50000-100000 Tk	No	No		Yes	Yes	Yes	Yes	No	No	Yes		Often (4-5 days/week)	Often (4-5 days/week)	Sometimes (2-3 days/week)	Sometimes (2-3 days/week)	Sometimes (2-3 days/week)	Sometimes (2-3 days/week)	Often (4-5 days/week)	Sometimes (2-3 days/week)	Sometimes (2-3 days/week)	Sometimes (2-3 days/week)		Correct	Favorable	Good
ID 94	18-35 years	Male	Single	Bachelor's degree	Student	10000-30000 Tk	Yes- Working from home	Both		Yes	Yes	Yes	Yes	No	Yes	No		Sometimes (2-3 days/week)	Sometimes (2-3 days/week)	Sometimes (2-3 days/week)	Sometimes (2-3 days/week)	Sometimes (2-3 days/week)	Sometimes (2-3 days/week)	Often (4-5 days/week)	Sometimes (2-3 days/week)	Scarcely (1 day/week)	Sometimes (2-3 days/week)		Correct	Favorable	Good
ID 95	18-35 years	Male	Single	Bachelor's degree	Student	30000-50000 Tk	No	Children less than 5 years old		Yes	Yes	Yes	Yes	No	No	No		Sometimes (2-3 days/week)	Often (4-5 days/week)	Sometimes (2-3 days/week)	Scarcely (1 day/week)	Sometimes (2-3 days/week)	Sometimes (2-3 days/week)	Sometimes (2-3 days/week)	Sometimes (2-3 days/week)	Scarcely (1 day/week)	Sometimes (2-3 days/week)		Correct	Favorable	Bad
ID 96	18-35 years	Male	Single	Bachelor's degree	Student	10000-30000 Tk	No	No		Yes	Yes	Yes	Yes	No	No	Yes		Always	Sometimes (2-3 days/week)	Often (4-5 days/week)	Often (4-5 days/week)	Sometimes (2-3 days/week)	Always	Sometimes (2-3 days/week)	Sometimes (2-3 days/week)	Sometimes (2-3 days/week)	Sometimes (2-3 days/week)		Correct	Favorable	Good
ID 97	18-35 years	Male	Single	Bachelor's degree	Student	30000-50000 Tk	Yes- Going to workplace	No		Yes	Yes	Yes	Yes	Yes	Yes	Yes		Often (4-5 days/week)	Scarcely (1 day/week)	Sometimes (2-3 days/week)	Scarcely (1 day/week)	Sometimes (2-3 days/week)	Often (4-5 days/week)	Often (4-5 days/week)	Often (4-5 days/week)	Often (4-5 days/week)	Often (4-5 days/week)		Correct	Unfavorable	Bad
ID 98	18-35 years	Male	Single	SSC	Student	10000-30000 Tk	Others	No		Yes	Yes	Yes	Yes	No	No	Yes		Often (4-5 days/week)	Often (4-5 days/week)	Often (4-5 days/week)	Sometimes (2-3 days/week)	Always	Sometimes (2-3 days/week)	Always	Sometimes (2-3 days/week)	Sometimes (2-3 days/week)	Often (4-5 days/week)		Correct	Favorable	Good
ID 99	36-55 years	Male	Married	Bachelor's degree	Business	50000-100000 Tk	Yes- Going to workplace	Both		Yes	Yes	Yes	Yes	No	Yes	Yes		Always	Often (4-5 days/week)	Scarcely (1 day/week)	Scarcely (1 day/week)	Often (4-5 days/week)	Sometimes (2-3 days/week)	Always	Scarcely (1 day/week)	Sometimes (2-3 days/week)	Often (4-5 days/week)		Correct	Unfavorable	Bad
ID 100	36-55 years	Male	Married	Others	Business	50000-100000 Tk	Yes- Going to workplace	No		Yes	Yes	Yes	Yes	No	No	No		Always	Sometimes (2-3 days/week)	Sometimes (2-3 days/week)	Sometimes (2-3 days/week)	Often (4-5 days/week)	Often (4-5 days/week)	Often (4-5 days/week)	Often (4-5 days/week)	Sometimes (2-3 days/week)	Scarcely (1 day/week)		Correct	Favorable	Good
ID 101	36-55 years	Female	Married	HSC	Others	50000-100000 Tk	Yes- Working from home	No		Yes	Yes	Yes	Yes	No	No	No		Always	Sometimes (2-3 days/week)	Sometimes (2-3 days/week)	Sometimes (2-3 days/week)	Often (4-5 days/week)	Sometimes (2-3 days/week)	Sometimes (2-3 days/week)	Often (4-5 days/week)	Sometimes (2-3 days/week)	Scarcely (1 day/week)		Correct	Favorable	Good
ID 102	18-35 years	Female	Single	Master's degree or above	Student	30000-50000 Tk	No	No		Yes	Yes	Yes	Yes	Yes	Yes	Yes		Sometimes (2-3 days/week)	Scarcely (1 day/week)	Scarcely (1 day/week)	Scarcely (1 day/week)	Scarcely (1 day/week)	Scarcely (1 day/week)	Often (4-5 days/week)	Scarcely (1 day/week)	Often (4-5 days/week)	Scarcely (1 day/week)		Correct	Unfavorable	Bad
ID 103	18-35 years	Male	Single	Others	Student	30000-50000 Tk	Yes- Going to workplace	Children less than 5 years old		Yes	Yes	Yes	Yes	No	Yes	Yes		Scarcely (1 day/week)	Often (4-5 days/week)	Sometimes (2-3 days/week)	Sometimes (2-3 days/week)	Often (4-5 days/week)	Sometimes (2-3 days/week)	Often (4-5 days/week)	Often (4-5 days/week)	Often (4-5 days/week)	Often (4-5 days/week)		Correct	Unfavorable	Good
ID 104	18-35 years	Male	Single	HSC	Student	10000-30000 Tk	No	Both		No	Yes	Yes	Yes	No	No	No		Sometimes (2-3 days/week)	Scarcely (1 day/week)	Scarcely (1 day/week)	Scarcely (1 day/week)	Sometimes (2-3 days/week)	Often (4-5 days/week)	Sometimes (2-3 days/week)	Scarcely (1 day/week)	Scarcely (1 day/week)	Scarcely (1 day/week)		Correct	Favorable	Bad
ID 105	18-35 years	Male	Single	Below SSC	Student	50000-100000 Tk	No	No		Yes	Yes	Yes	No	No	Yes	Yes		Never	Often (4-5 days/week)	Never	Sometimes (2-3 days/week)	Never	Scarcely (1 day/week)	Always	Always	Often (4-5 days/week)	Scarcely (1 day/week)		Correct	Unfavorable	Bad
ID 106	18-35 years	Female	Single	Bachelor's degree	Student	<10000 Tk	No	Elders more than 65 years		Yes	Yes	Yes	Yes	No	No	No		Often (4-5 days/week)	Scarcely (1 day/week)	Scarcely (1 day/week)	Scarcely (1 day/week)	Scarcely (1 day/week)	Scarcely (1 day/week)	Scarcely (1 day/week)	Never	Never	Never		Correct	Favorable	Bad
ID 107	18-35 years	Male	Single	HSC	Student	10000-30000 Tk	No	No		Yes	Yes	Yes	Yes	No	No	No		Always	Often (4-5 days/week)	Often (4-5 days/week)	Sometimes (2-3 days/week)	Sometimes (2-3 days/week)	Often (4-5 days/week)	Scarcely (1 day/week)	Sometimes (2-3 days/week)	Scarcely (1 day/week)	Sometimes (2-3 days/week)		Correct	Favorable	Bad
ID 108	18-35 years	Male	Single	HSC	Student	10000-30000 Tk	No	No		Yes	Yes	Yes	Yes	No	No	No		Always	Scarcely (1 day/week)	Always	Always	Often (4-5 days/week)	Always	Often (4-5 days/week)	Sometimes (2-3 days/week)	Sometimes (2-3 days/week)	Scarcely (1 day/week)		Correct	Favorable	Bad
ID 109	18-35 years	Male	Single	HSC	Student	<10000 Tk	No	No		Yes	Yes	Yes	Yes	No	No	No		Sometimes (2-3 days/week)	Sometimes (2-3 days/week)	Sometimes (2-3 days/week)	Sometimes (2-3 days/week)	Sometimes (2-3 days/week)	Sometimes (2-3 days/week)	Sometimes (2-3 days/week)	Sometimes (2-3 days/week)	Sometimes (2-3 days/week)	Sometimes (2-3 days/week)		Correct	Favorable	Good
ID 110	18-35 years	Male	Single	HSC	Student	10000-30000 Tk	Yes- Going to workplace	No		Yes	Yes	Yes	Yes	No	No	No		Always	Always	Often (4-5 days/week)	Sometimes (2-3 days/week)	Often (4-5 days/week)	Often (4-5 days/week)	Often (4-5 days/week)	Sometimes (2-3 days/week)	Sometimes (2-3 days/week)	Sometimes (2-3 days/week)		Correct	Favorable	Good
ID 111	18-35 years	Male	Single	SSC	Student	50000-100000 Tk	No	Both		Yes	Yes	Yes	Yes	No	No	No		Sometimes (2-3 days/week)	Sometimes (2-3 days/week)	Scarcely (1 day/week)	Scarcely (1 day/week)	Often (4-5 days/week)	Often (4-5 days/week)	Often (4-5 days/week)	Always	Scarcely (1 day/week)	Sometimes (2-3 days/week)		Correct	Favorable	Bad
ID 112	18-35 years	Female	Single	Bachelor's degree	Student	30000-50000 Tk	No	Both		Yes	Yes	Yes	Yes	No	No	No		Scarcely (1 day/week)	Sometimes (2-3 days/week)	Scarcely (1 day/week)	Sometimes (2-3 days/week)	Often (4-5 days/week)	Often (4-5 days/week)	Often (4-5 days/week)	Sometimes (2-3 days/week)	Never	Never		Correct	Favorable	Bad
ID 113	18-35 years	Female	Single	Others	Student	30000-50000 Tk	Yes- Working from home	Both		Yes	Yes	Yes	Yes	Yes	Yes	Yes		Sometimes (2-3 days/week)	Sometimes (2-3 days/week)	Sometimes (2-3 days/week)	Often (4-5 days/week)	Often (4-5 days/week)	Sometimes (2-3 days/week)	Always	Often (4-5 days/week)	Sometimes (2-3 days/week)	Sometimes (2-3 days/week)		Correct	Unfavorable	Good
ID 114	36-55 years	Female	Married	HSC	Others	30000-50000 Tk	Yes- Working from home	No		Yes	Yes	Yes	Yes	No	No	No		Always	Always	Often (4-5 days/week)	Always	Always	Always	Always	Always	Often (4-5 days/week)	Sometimes (2-3 days/week)		Correct	Favorable	Good
ID 115	18-35 years	Male	Single	HSC	Student	10000-30000 Tk	No	No		Yes	Yes	Yes	Yes	No	No	No		Often (4-5 days/week)	Often (4-5 days/week)	Sometimes (2-3 days/week)	Sometimes (2-3 days/week)	Often (4-5 days/week)	Often (4-5 days/week)	Often (4-5 days/week)	Often (4-5 days/week)	Sometimes (2-3 days/week)	Sometimes (2-3 days/week)		Correct	Favorable	Good
ID 116	18-35 years	Male	Single	Bachelor's degree	Student	30000-50000 Tk	Yes- Going to workplace	Elders more than 65 years		No	Yes	Yes	Yes	No	No	No		Always	Sometimes (2-3 days/week)	Often (4-5 days/week)	Sometimes (2-3 days/week)	Sometimes (2-3 days/week)	Often (4-5 days/week)	Sometimes (2-3 days/week)	Scarcely (1 day/week)	Scarcely (1 day/week)	Often (4-5 days/week)		Correct	Favorable	Bad
ID 117	18-35 years	Male	Single	Bachelor's degree	Student	<10000 Tk	No	No		Yes	Yes	Yes	Yes	Yes	No	No		Sometimes (2-3 days/week)	Sometimes (2-3 days/week)	Scarcely (1 day/week)	Scarcely (1 day/week)	Scarcely (1 day/week)	Scarcely (1 day/week)	Scarcely (1 day/week)	Scarcely (1 day/week)	Scarcely (1 day/week)	Scarcely (1 day/week)		Correct	Favorable	Bad
ID 118	18-35 years	Female	Single	Bachelor's degree	Student	30000-50000 Tk	No	No		Yes	Yes	Yes	Yes	No	No	Yes		Always	Always	Sometimes (2-3 days/week)	Scarcely (1 day/week)	Scarcely (1 day/week)	Often (4-5 days/week)	Scarcely (1 day/week)	Sometimes (2-3 days/week)	Sometimes (2-3 days/week)	Scarcely (1 day/week)		Correct	Favorable	Bad
ID 119	18-35 years	Male	Single	Bachelor's degree	Student	<10000 Tk	No	No		Yes	Yes	Yes	Yes	Yes	No	Yes		Often (4-5 days/week)	Often (4-5 days/week)	Sometimes (2-3 days/week)	Sometimes (2-3 days/week)	Sometimes (2-3 days/week)	Sometimes (2-3 days/week)	Often (4-5 days/week)	Sometimes (2-3 days/week)	Sometimes (2-3 days/week)	Sometimes (2-3 days/week)		Correct	Unfavorable	Good
ID 120	36-55 years	Female	Married	HSC	Others	30000-50000 Tk	No	No		Yes	Yes	Yes	Yes	No	No	No		Always	Often (4-5 days/week)	Often (4-5 days/week)	Often (4-5 days/week)	Often (4-5 days/week)	Often (4-5 days/week)	Often (4-5 days/week)	Often (4-5 days/week)	Often (4-5 days/week)	Sometimes (2-3 days/week)		Correct	Favorable	Good
ID 121	36-55 years	Male	Married	Master's degree or above	Government job	50000-100000 Tk	Yes- Going to workplace	Elders more than 65 years		Yes	Yes	Yes	Yes	No	No	No		Scarcely (1 day/week)	Sometimes (2-3 days/week)	Often (4-5 days/week)	Sometimes (2-3 days/week)	Sometimes (2-3 days/week)	Often (4-5 days/week)	Often (4-5 days/week)	Sometimes (2-3 days/week)	Sometimes (2-3 days/week)	Scarcely (1 day/week)		Correct	Favorable	Bad
ID 122	18-35 years	Male	Single	Bachelor's degree	Student	50000-100000 Tk	No	No		Yes	Yes	Yes	Yes	No	No	No		Often (4-5 days/week)	Always	Always	Often (4-5 days/week)	Always	Always	Always	Always	Always	Always		Correct	Favorable	Good
ID 123	18-35 years	Female	Single	Bachelor's degree	Student	50000-100000 Tk	Yes- Working from home	Both		Yes	Yes	Yes	Yes	No	No	No		Always	Always	Often (4-5 days/week)	Often (4-5 days/week)	Often (4-5 days/week)	Often (4-5 days/week)	Often (4-5 days/week)	Often (4-5 days/week)	Often (4-5 days/week)	Often (4-5 days/week)		Correct	Favorable	Good
ID 124	18-35 years	Male	Married	Master's degree or above	Government job	30000-50000 Tk	Yes- Going to workplace	No		Yes	Yes	Yes	Yes	No	No	No		Always	Sometimes (2-3 days/week)	Sometimes (2-3 days/week)	Sometimes (2-3 days/week)	Sometimes (2-3 days/week)	Often (4-5 days/week)	Often (4-5 days/week)	Often (4-5 days/week)	Sometimes (2-3 days/week)	Sometimes (2-3 days/week)		Correct	Favorable	Good
ID 125	18-35 years	Male	Single	Bachelor's degree	Student	30000-50000 Tk	No	No		Yes	Yes	Yes	Yes	No	No	Yes		Sometimes (2-3 days/week)	Often (4-5 days/week)	Sometimes (2-3 days/week)	Sometimes (2-3 days/week)	Often (4-5 days/week)	Often (4-5 days/week)	Often (4-5 days/week)	Often (4-5 days/week)	Often (4-5 days/week)	Often (4-5 days/week)		Correct	Favorable	Good
ID 126	36-55 years	Female	Married	Bachelor's degree	Private job	50000-100000 Tk	Yes- Working from home	No		Yes	Yes	Yes	Yes	No	No	No		Always	Sometimes (2-3 days/week)	Sometimes (2-3 days/week)	Scarcely (1 day/week)	Often (4-5 days/week)	Sometimes (2-3 days/week)	Sometimes (2-3 days/week)	Sometimes (2-3 days/week)	Sometimes (2-3 days/week)	Sometimes (2-3 days/week)		Correct	Favorable	Good
ID 127	18-35 years	Male	Single	Others	Student	30000-50000 Tk	No	Children less than 5 years old		Yes	Yes	Yes	Yes	No	No	No		Scarcely (1 day/week)	Sometimes (2-3 days/week)	Sometimes (2-3 days/week)	Sometimes (2-3 days/week)	Sometimes (2-3 days/week)	Sometimes (2-3 days/week)	Sometimes (2-3 days/week)	Sometimes (2-3 days/week)	Sometimes (2-3 days/week)	Sometimes (2-3 days/week)		Correct	Favorable	Good
ID 128	18-35 years	Male	Divorced or widowed	SSC	Student	<10000 Tk	Yes- Working from home	No		Yes	Yes	No	No	Yes	No	Yes		Always	Always	Sometimes (2-3 days/week)	Scarcely (1 day/week)	Always	Sometimes (2-3 days/week)	Always	Sometimes (2-3 days/week)	Sometimes (2-3 days/week)	Sometimes (2-3 days/week)		Correct	Unfavorable	Good
ID 129	18-35 years	Male	Single	HSC	Student	50000-100000 Tk	No	Both		Yes	Yes	Yes	Yes	No	No	No		Always	Always	Always	Always	Always	Always	Always	Always	Always	Sometimes (2-3 days/week)		Correct	Favorable	Good
ID 130	18-35 years	Female	Single	Bachelor's degree	Student	30000-50000 Tk	No	Both		Yes	Yes	Yes	Yes	No	No	No		Always	Scarcely (1 day/week)	Sometimes (2-3 days/week)	Sometimes (2-3 days/week)	Often (4-5 days/week)	Sometimes (2-3 days/week)	Always	Scarcely (1 day/week)	Scarcely (1 day/week)	Sometimes (2-3 days/week)		Correct	Favorable	Bad
ID 131	18-35 years	Male	Single	Master's degree or above	Student	50000-100000 Tk	Yes- Working from home	Children less than 5 years old		Yes	Yes	Yes	Yes	Yes	Yes	Yes		Sometimes (2-3 days/week)	Sometimes (2-3 days/week)	Sometimes (2-3 days/week)	Sometimes (2-3 days/week)	Often (4-5 days/week)	Sometimes (2-3 days/week)	Often (4-5 days/week)	Often (4-5 days/week)	Sometimes (2-3 days/week)	Sometimes (2-3 days/week)		Correct	Unfavorable	Good
ID 132	18-35 years	Male	Single	Bachelor's degree	Student	30000-50000 Tk	No	Elders more than 65 years		Yes	No	Yes	Yes	No	Yes	Yes		Often (4-5 days/week)	Always	Scarcely (1 day/week)	Often (4-5 days/week)	Often (4-5 days/week)	Often (4-5 days/week)	Often (4-5 days/week)	Often (4-5 days/week)	Often (4-5 days/week)	Often (4-5 days/week)		Correct	Unfavorable	Good
ID 133	18-35 years	Male	Single	Bachelor's degree	Student	10000-30000 Tk	No	Elders more than 65 years		Yes	Yes	Yes	Yes	No	No	No		Sometimes (2-3 days/week)	Sometimes (2-3 days/week)	Scarcely (1 day/week)	Sometimes (2-3 days/week)	Sometimes (2-3 days/week)	Scarcely (1 day/week)	Sometimes (2-3 days/week)	Scarcely (1 day/week)	Scarcely (1 day/week)	Scarcely (1 day/week)		Correct	Favorable	Bad
ID 134	18-35 years	Female	Single	Master's degree or above	Student	30000-50000 Tk	No	No		Yes	Yes	Yes	Yes	No	No	No		Sometimes (2-3 days/week)	Scarcely (1 day/week)	Sometimes (2-3 days/week)	Sometimes (2-3 days/week)	Sometimes (2-3 days/week)	Scarcely (1 day/week)	Sometimes (2-3 days/week)	Scarcely (1 day/week)	Never	Scarcely (1 day/week)		Correct	Favorable	Bad
ID 135	18-35 years	Male	Single	Bachelor's degree	Student	30000-50000 Tk	No	No		Yes	Yes	Yes	Yes	Yes	No	Yes		Sometimes (2-3 days/week)	Often (4-5 days/week)	Sometimes (2-3 days/week)	Often (4-5 days/week)	Often (4-5 days/week)	Often (4-5 days/week)	Often (4-5 days/week)	Always	Often (4-5 days/week)	Often (4-5 days/week)		Correct	Unfavorable	Good
ID 136	18-35 years	Female	Single	Others	Student	30000-50000 Tk	No	Both		Yes	Yes	Yes	Yes	No	No	No		Always	Always	Always	Always	Always	Always	Always	Always	Always	Always		Correct	Favorable	Good
ID 137	18-35 years	Male	Single	Bachelor's degree	Student	10000-30000 Tk	No	Elders more than 65 years		No	Yes	Yes	Yes	No	No	No		Often (4-5 days/week)	Often (4-5 days/week)	Scarcely (1 day/week)	Sometimes (2-3 days/week)	Always	Often (4-5 days/week)	Often (4-5 days/week)	Often (4-5 days/week)	Often (4-5 days/week)	Sometimes (2-3 days/week)		Correct	Favorable	Good
ID 138	18-35 years	Male	Single	Bachelor's degree	Student	30000-50000 Tk	No	Elders more than 65 years		Yes	Yes	Yes	Yes	No	No	Yes		Sometimes (2-3 days/week)	Often (4-5 days/week)	Sometimes (2-3 days/week)	Scarcely (1 day/week)	Sometimes (2-3 days/week)	Scarcely (1 day/week)	Scarcely (1 day/week)	Scarcely (1 day/week)	Scarcely (1 day/week)	Scarcely (1 day/week)		Correct	Favorable	Bad
ID 139	>55 years	Male	Married	HSC	Business	50000-100000 Tk	Yes- Going to workplace	Both		Yes	Yes	Yes	Yes	No	No	No		Always	Scarcely (1 day/week)	Scarcely (1 day/week)	Scarcely (1 day/week)	Often (4-5 days/week)	Often (4-5 days/week)	Always	Scarcely (1 day/week)	Scarcely (1 day/week)	Sometimes (2-3 days/week)		Correct	Favorable	Bad
ID 140	36-55 years	Female	Married	SSC	Others	50000-100000 Tk	No	Both		Yes	Yes	Yes	Yes	No	No	No		Always	Never	Scarcely (1 day/week)	Scarcely (1 day/week)	Always	Often (4-5 days/week)	Always	Never	Scarcely (1 day/week)	Sometimes (2-3 days/week)		Correct	Favorable	Bad
ID 141	18-35 years	Female	Married	HSC	Student	30000-50000 Tk	Others	No		Yes	Yes	Yes	Yes	No	Yes	Yes		Sometimes (2-3 days/week)	Sometimes (2-3 days/week)	Sometimes (2-3 days/week)	Sometimes (2-3 days/week)	Sometimes (2-3 days/week)	Sometimes (2-3 days/week)	Sometimes (2-3 days/week)	Sometimes (2-3 days/week)	Sometimes (2-3 days/week)	Sometimes (2-3 days/week)		Correct	Unfavorable	Good
ID 142	18-35 years	Male	Single	Master's degree or above	Private job	50000-100000 Tk	Yes- Going to workplace	No		Yes	Yes	Yes	Yes	Yes	Yes	Yes		Often (4-5 days/week)	Often (4-5 days/week)	Often (4-5 days/week)	Often (4-5 days/week)	Often (4-5 days/week)	Often (4-5 days/week)	Often (4-5 days/week)	Often (4-5 days/week)	Often (4-5 days/week)	Sometimes (2-3 days/week)		Correct	Unfavorable	Good
ID 143	18-35 years	Male	Single	Others	Student	30000-50000 Tk	No	Both		Yes	Yes	Yes	Yes	No	No	No		Sometimes (2-3 days/week)	Sometimes (2-3 days/week)	Sometimes (2-3 days/week)	Sometimes (2-3 days/week)	Often (4-5 days/week)	Often (4-5 days/week)	Often (4-5 days/week)	Often (4-5 days/week)	Often (4-5 days/week)	Scarcely (1 day/week)		Correct	Favorable	Good
ID 144	18-35 years	Female	Married	Master's degree or above	Private job	50000-100000 Tk	No	Children less than 5 years old		Yes	Yes	Yes	Yes	No	Yes	Yes		Always	Always	Often (4-5 days/week)	Often (4-5 days/week)	Always	Often (4-5 days/week)	Often (4-5 days/week)	Often (4-5 days/week)	Often (4-5 days/week)	Sometimes (2-3 days/week)		Correct	Unfavorable	Good
ID 145	18-35 years	Female	Single	Bachelor's degree	Student	30000-50000 Tk	No	No		Yes	Yes	Yes	Yes	Yes	No	Yes		Often (4-5 days/week)	Always	Sometimes (2-3 days/week)	Sometimes (2-3 days/week)	Always	Always	Always	Sometimes (2-3 days/week)	Always	Sometimes (2-3 days/week)		Correct	Unfavorable	Good
ID 146	18-35 years	Female	Single	Bachelor's degree	Student	10000-30000 Tk	No	No		Yes	Yes	Yes	Yes	Yes	Yes	Yes		Sometimes (2-3 days/week)	Sometimes (2-3 days/week)	Scarcely (1 day/week)	Sometimes (2-3 days/week)	Never	Often (4-5 days/week)	Always	Sometimes (2-3 days/week)	Sometimes (2-3 days/week)	Sometimes (2-3 days/week)		Correct	Unfavorable	Bad
ID 147	18-35 years	Male	Single	HSC	Student	10000-30000 Tk	No	No		Yes	Yes	Yes	Yes	No	No	No		Sometimes (2-3 days/week)	Sometimes (2-3 days/week)	Sometimes (2-3 days/week)	Scarcely (1 day/week)	Scarcely (1 day/week)	Sometimes (2-3 days/week)	Scarcely (1 day/week)	Scarcely (1 day/week)	Never	Scarcely (1 day/week)		Correct	Favorable	Bad
ID 148	18-35 years	Female	Single	Bachelor's degree	Student	10000-30000 Tk	No	Both		Yes	Yes	Yes	Yes	No	No	No		Often (4-5 days/week)	Scarcely (1 day/week)	Scarcely (1 day/week)	Sometimes (2-3 days/week)	Often (4-5 days/week)	Often (4-5 days/week)	Often (4-5 days/week)	Often (4-5 days/week)	Often (4-5 days/week)	Sometimes (2-3 days/week)		Correct	Favorable	Bad
ID 149	18-35 years	Female	Married	Master's degree or above	Others	30000-50000 Tk	No	Both		Yes	No	No	No	No	No	Yes		Often (4-5 days/week)	Often (4-5 days/week)	Often (4-5 days/week)	Sometimes (2-3 days/week)	Often (4-5 days/week)	Often (4-5 days/week)	Always	Often (4-5 days/week)	Often (4-5 days/week)	Often (4-5 days/week)		Incorrect	Unfavorable	Good
ID 150	18-35 years	Female	Single	Bachelor's degree	Student	30000-50000 Tk	Others	No		Yes	Yes	Yes	Yes	Yes	No	Yes		Often (4-5 days/week)	Sometimes (2-3 days/week)	Scarcely (1 day/week)	Scarcely (1 day/week)	Often (4-5 days/week)	Sometimes (2-3 days/week)	Often (4-5 days/week)	Scarcely (1 day/week)	Scarcely (1 day/week)	Scarcely (1 day/week)		Correct	Unfavorable	Bad
ID 151	36-55 years	Male	Married	Bachelor's degree	Business	50000-100000 Tk	Yes- Going to workplace	No		Yes	Yes	Yes	Yes	No	No	No		Always	Often (4-5 days/week)	Sometimes (2-3 days/week)	Scarcely (1 day/week)	Often (4-5 days/week)	Sometimes (2-3 days/week)	Always	Scarcely (1 day/week)	Scarcely (1 day/week)	Sometimes (2-3 days/week)		Correct	Favorable	Bad
ID 152	18-35 years	Female	Married	HSC	Student	30000-50000 Tk	No	Elders more than 65 years		Yes	Yes	Yes	Yes	No	No	No		Sometimes (2-3 days/week)	Scarcely (1 day/week)	Never	Scarcely (1 day/week)	Scarcely (1 day/week)	Often (4-5 days/week)	Always	Often (4-5 days/week)	Sometimes (2-3 days/week)	Scarcely (1 day/week)		Correct	Favorable	Bad
ID 153	18-35 years	Male	Married	Master's degree or above	Government job	30000-50000 Tk	Yes- Going to workplace	No		Yes	Yes	Yes	Yes	No	No	No		Always	Often (4-5 days/week)	Sometimes (2-3 days/week)	Sometimes (2-3 days/week)	Always	Often (4-5 days/week)	Always	Scarcely (1 day/week)	Sometimes (2-3 days/week)	Often (4-5 days/week)		Correct	Favorable	Good
ID 154	18-35 years	Male	Single	Bachelor's degree	Government job	10000-30000 Tk	Yes- Going to workplace	No		Yes	Yes	Yes	Yes	No	No	No		Always	Often (4-5 days/week)	Often (4-5 days/week)	Scarcely (1 day/week)	Always	Sometimes (2-3 days/week)	Always	Scarcely (1 day/week)	Scarcely (1 day/week)	Sometimes (2-3 days/week)		Correct	Favorable	Bad
ID 155	18-35 years	Female	Single	Bachelor's degree	Student	50000-100000 Tk	No	No		Yes	Yes	Yes	Yes	No	No	No		Often (4-5 days/week)	Sometimes (2-3 days/week)	Scarcely (1 day/week)	Scarcely (1 day/week)	Often (4-5 days/week)	Often (4-5 days/week)	Often (4-5 days/week)	Sometimes (2-3 days/week)	Scarcely (1 day/week)	Scarcely (1 day/week)		Correct	Favorable	Bad
ID 156	18-35 years	Male	Single	Bachelor's degree	Private job	10000-30000 Tk	Yes- Going to workplace	No		Yes	Yes	Yes	Yes	Yes	Yes	Yes		Sometimes (2-3 days/week)	Sometimes (2-3 days/week)	Sometimes (2-3 days/week)	Sometimes (2-3 days/week)	Always	Sometimes (2-3 days/week)	Sometimes (2-3 days/week)	Sometimes (2-3 days/week)	Sometimes (2-3 days/week)	Sometimes (2-3 days/week)		Correct	Unfavorable	Good
ID 157	18-35 years	Male	Single	Bachelor's degree	Student	30000-50000 Tk	No	No		Yes	Yes	Yes	Yes	No	No	No		Sometimes (2-3 days/week)	Often (4-5 days/week)	Scarcely (1 day/week)	Often (4-5 days/week)	Often (4-5 days/week)	Often (4-5 days/week)	Often (4-5 days/week)	Often (4-5 days/week)	Sometimes (2-3 days/week)	Sometimes (2-3 days/week)		Correct	Favorable	Good
ID 158	18-35 years	Male	Single	Bachelor's degree	Student	30000-50000 Tk	No	No		Yes	Yes	Yes	Yes	No	No	No		Sometimes (2-3 days/week)	Always	Always	Often (4-5 days/week)	Always	Often (4-5 days/week)	Often (4-5 days/week)	Often (4-5 days/week)	Often (4-5 days/week)	Often (4-5 days/week)		Correct	Favorable	Good
ID 159	18-35 years	Male	Single	Master's degree or above	Student	30000-50000 Tk	No	Elders more than 65 years		Yes	Yes	Yes	Yes	No	No	No		Always	Often (4-5 days/week)	Sometimes (2-3 days/week)	Sometimes (2-3 days/week)	Sometimes (2-3 days/week)	Sometimes (2-3 days/week)	Often (4-5 days/week)	Sometimes (2-3 days/week)	Often (4-5 days/week)	Sometimes (2-3 days/week)		Correct	Favorable	Good
ID 160	36-55 years	Female	Married	HSC	Others	50000-100000 Tk	No	No		No	Yes	Yes	Yes	No	No	Yes		Sometimes (2-3 days/week)	Sometimes (2-3 days/week)	Scarcely (1 day/week)	Scarcely (1 day/week)	Often (4-5 days/week)	Scarcely (1 day/week)	Scarcely (1 day/week)	Sometimes (2-3 days/week)	Sometimes (2-3 days/week)	Scarcely (1 day/week)		Correct	Favorable	Bad
ID 161	18-35 years	Male	Single	Bachelor's degree	Student	30000-50000 Tk	No	Both		Yes	No	Yes	Yes	No	No	No		Sometimes (2-3 days/week)	Scarcely (1 day/week)	Sometimes (2-3 days/week)	Scarcely (1 day/week)	Sometimes (2-3 days/week)	Scarcely (1 day/week)	Never	Never	Scarcely (1 day/week)	Never		Correct	Favorable	Bad
ID 162	18-35 years	Female	Single	Bachelor's degree	Student	30000-50000 Tk	Yes- Going to workplace	No		Yes	Yes	Yes	Yes	Yes	No	Yes		Always	Often (4-5 days/week)	Sometimes (2-3 days/week)	Scarcely (1 day/week)	Always	Often (4-5 days/week)	Always	Sometimes (2-3 days/week)	Sometimes (2-3 days/week)	Always		Correct	Unfavorable	Good
ID 163	18-35 years	Female	Single	Bachelor's degree	Student	>100000 Tk	No	Both		Yes	Yes	Yes	Yes	No	No	No		Always	Always	Sometimes (2-3 days/week)	Sometimes (2-3 days/week)	Always	Always	Always	Always	Always	Always		Correct	Favorable	Good
ID 164	18-35 years	Female	Single	Bachelor's degree	Student	<10000 Tk	No	No		Yes	Yes	Yes	Yes	No	No	No		Often (4-5 days/week)	Often (4-5 days/week)	Always	Always	Often (4-5 days/week)	Often (4-5 days/week)	Sometimes (2-3 days/week)	Sometimes (2-3 days/week)	Sometimes (2-3 days/week)	Sometimes (2-3 days/week)		Correct	Favorable	Good
ID 165	18-35 years	Male	Single	HSC	Student	10000-30000 Tk	No	No		Yes	Yes	Yes	Yes	No	No	No		Always	Sometimes (2-3 days/week)	Often (4-5 days/week)	Often (4-5 days/week)	Often (4-5 days/week)	Often (4-5 days/week)	Often (4-5 days/week)	Often (4-5 days/week)	Often (4-5 days/week)	Often (4-5 days/week)		Correct	Favorable	Good
ID 166	18-35 years	Male	Single	Bachelor's degree	Student	10000-30000 Tk	Yes- Working from home	No		Yes	Yes	Yes	Yes	No	No	No		Sometimes (2-3 days/week)	Sometimes (2-3 days/week)	Scarcely (1 day/week)	Sometimes (2-3 days/week)	Sometimes (2-3 days/week)	Often (4-5 days/week)	Sometimes (2-3 days/week)	Sometimes (2-3 days/week)	Often (4-5 days/week)	Scarcely (1 day/week)		Correct	Favorable	Bad
ID 167	18-35 years	Male	Single	Bachelor's degree	Private job	30000-50000 Tk	Yes- Going to workplace	No		Yes	Yes	Yes	Yes	No	Yes	Yes		Always	Sometimes (2-3 days/week)	Sometimes (2-3 days/week)	Sometimes (2-3 days/week)	Often (4-5 days/week)	Sometimes (2-3 days/week)	Often (4-5 days/week)	Scarcely (1 day/week)	Scarcely (1 day/week)	Sometimes (2-3 days/week)		Correct	Unfavorable	Bad
ID 168	18-35 years	Female	Single	HSC	Student	30000-50000 Tk	No	No		Yes	Yes	Yes	Yes	No	No	Yes		Always	Often (4-5 days/week)	Often (4-5 days/week)	Sometimes (2-3 days/week)	Often (4-5 days/week)	Always	Often (4-5 days/week)	Sometimes (2-3 days/week)	Often (4-5 days/week)	Sometimes (2-3 days/week)		Correct	Favorable	Good
ID 169	18-35 years	Male	Married	Master's degree or above	Government job	30000-50000 Tk	Yes- Going to workplace	No		Yes	Yes	Yes	Yes	Yes	Yes	Yes		Scarcely (1 day/week)	Often (4-5 days/week)	Scarcely (1 day/week)	Scarcely (1 day/week)	Always	Sometimes (2-3 days/week)	Sometimes (2-3 days/week)	Often (4-5 days/week)	Scarcely (1 day/week)	Sometimes (2-3 days/week)		Correct	Unfavorable	Bad
ID 170	18-35 years	Female	Single	HSC	Student	50000-100000 Tk	No	Both		Yes	Yes	Yes	Yes	No	Yes	Yes		Always	Always	Sometimes (2-3 days/week)	Often (4-5 days/week)	Always	Always	Always	Often (4-5 days/week)	Often (4-5 days/week)	Often (4-5 days/week)		Correct	Unfavorable	Good
ID 171	18-35 years	Male	Single	Bachelor's degree	Student	<10000 Tk	No	Elders more than 65 years		Yes	Yes	Yes	Yes	Yes	No	Yes		Often (4-5 days/week)	Sometimes (2-3 days/week)	Often (4-5 days/week)	Sometimes (2-3 days/week)	Sometimes (2-3 days/week)	Sometimes (2-3 days/week)	Sometimes (2-3 days/week)	Sometimes (2-3 days/week)	Sometimes (2-3 days/week)	Sometimes (2-3 days/week)		Correct	Unfavorable	Good
ID 172	18-35 years	Female	Single	HSC	Student	10000-30000 Tk	Yes- Working from home	Elders more than 65 years		Yes	Yes	Yes	Yes	No	Yes	No		Scarcely (1 day/week)	Scarcely (1 day/week)	Sometimes (2-3 days/week)	Scarcely (1 day/week)	Scarcely (1 day/week)	Scarcely (1 day/week)	Sometimes (2-3 days/week)	Sometimes (2-3 days/week)	Scarcely (1 day/week)	Scarcely (1 day/week)		Correct	Favorable	Bad
ID 173	18-35 years	Male	Single	Bachelor's degree	Student	30000-50000 Tk	No	No		No	Yes	Yes	Yes	No	No	No		Sometimes (2-3 days/week)	Sometimes (2-3 days/week)	Sometimes (2-3 days/week)	Sometimes (2-3 days/week)	Sometimes (2-3 days/week)	Sometimes (2-3 days/week)	Sometimes (2-3 days/week)	Scarcely (1 day/week)	Sometimes (2-3 days/week)	Sometimes (2-3 days/week)		Correct	Favorable	Good
ID 174	18-35 years	Male	Single	Bachelor's degree	Student	>100000 Tk	Others	Elders more than 65 years		Yes	Yes	Yes	Yes	Yes	Yes	Yes		Sometimes (2-3 days/week)	Often (4-5 days/week)	Scarcely (1 day/week)	Scarcely (1 day/week)	Always	Scarcely (1 day/week)	Always	Always	Sometimes (2-3 days/week)	Sometimes (2-3 days/week)		Correct	Unfavorable	Bad
ID 175	18-35 years	Female	Single	SSC	Student	10000-30000 Tk	Others	No		Yes	No	Yes	Yes	No	No	No		Always	Sometimes (2-3 days/week)	Scarcely (1 day/week)	Scarcely (1 day/week)	Often (4-5 days/week)	Often (4-5 days/week)	Always	Scarcely (1 day/week)	Scarcely (1 day/week)	Sometimes (2-3 days/week)		Correct	Favorable	Bad
ID 176	18-35 years	Male	Single	HSC	Others	30000-50000 Tk	Yes- Working from home	No		Yes	No	Yes	Yes	No	No	Yes		Scarcely (1 day/week)	Sometimes (2-3 days/week)	Never	Scarcely (1 day/week)	Often (4-5 days/week)	Sometimes (2-3 days/week)	Often (4-5 days/week)	Scarcely (1 day/week)	Never	Often (4-5 days/week)		Correct	Favorable	Bad
ID 177	36-55 years	Male	Married	Below SSC	Service and sales workers	10000-30000 Tk	Yes- Going to workplace	Children less than 5 years old		No	No	Yes	Yes	No	No	No		Sometimes (2-3 days/week)	Always	Often (4-5 days/week)	Scarcely (1 day/week)	Sometimes (2-3 days/week)	Often (4-5 days/week)	Sometimes (2-3 days/week)	Sometimes (2-3 days/week)	Scarcely (1 day/week)	Scarcely (1 day/week)		Incorrect	Favorable	Bad
ID 178	36-55 years	Male	Married	Below SSC	Business	10000-30000 Tk	Yes- Going to workplace	No		No	No	Yes	Yes	No	No	No		Always	Often (4-5 days/week)	Often (4-5 days/week)	Sometimes (2-3 days/week)	Always	Always	Always	Scarcely (1 day/week)	Sometimes (2-3 days/week)	Sometimes (2-3 days/week)		Incorrect	Favorable	Good
ID 179	36-55 years	Male	Married	SSC	Business	30000-50000 Tk	Yes- Going to workplace	Children less than 5 years old		No	No	Yes	Yes	No	No	No		Always	Often (4-5 days/week)	Scarcely (1 day/week)	Scarcely (1 day/week)	Often (4-5 days/week)	Often (4-5 days/week)	Often (4-5 days/week)	Scarcely (1 day/week)	Sometimes (2-3 days/week)	Sometimes (2-3 days/week)		Incorrect	Favorable	Bad
ID 180	18-35 years	Male	Single	Below SSC	Laborer	<10000 Tk	Yes- Going to workplace	No		No	No	No	Yes	No	No	No		Sometimes (2-3 days/week)	Sometimes (2-3 days/week)	Sometimes (2-3 days/week)	Scarcely (1 day/week)	Sometimes (2-3 days/week)	Often (4-5 days/week)	Sometimes (2-3 days/week)	Never	Never	Scarcely (1 day/week)		Incorrect	Favorable	Bad
ID 181	18-35 years	Male	Single	SSC	Student	50000-100000 Tk	Yes- Going to workplace	No		Yes	Yes	Yes	Yes	No	No	No		Always	Always	Sometimes (2-3 days/week)	Scarcely (1 day/week)	Often (4-5 days/week)	Often (4-5 days/week)	Always	Never	Scarcely (1 day/week)	Sometimes (2-3 days/week)		Correct	Favorable	Bad
ID 182	>55 years	Female	Divorced or widowed	Below SSC	Others	30000-50000 Tk	No	Elders more than 65 years		No	No	Yes	Yes	No	No	No		Always	Sometimes (2-3 days/week)	Sometimes (2-3 days/week)	Scarcely (1 day/week)	Often (4-5 days/week)	Often (4-5 days/week)	Always	Scarcely (1 day/week)	Sometimes (2-3 days/week)	Scarcely (1 day/week)		Incorrect	Favorable	Bad
ID 183	36-55 years	Female	Married	Below SSC	Others	30000-50000 Tk	No	No		No	No	Yes	Yes	No	No	No		Always	Sometimes (2-3 days/week)	Scarcely (1 day/week)	Scarcely (1 day/week)	Often (4-5 days/week)	Often (4-5 days/week)	Often (4-5 days/week)	Scarcely (1 day/week)	Scarcely (1 day/week)	Scarcely (1 day/week)		Incorrect	Favorable	Bad
ID 184	>55 years	Male	Married	Bachelor's degree	Business	50000-100000 Tk	Yes- Going to workplace	Elders more than 65 years		Yes	Yes	Yes	Yes	No	No	No		Always	Sometimes (2-3 days/week)	Scarcely (1 day/week)	Scarcely (1 day/week)	Often (4-5 days/week)	Often (4-5 days/week)	Often (4-5 days/week)	Often (4-5 days/week)	Sometimes (2-3 days/week)	Sometimes (2-3 days/week)		Correct	Favorable	Bad
ID 185	36-55 years	Female	Married	HSC	Others	50000-100000 Tk	No	No		Yes	Yes	Yes	Yes	No	No	No		Often (4-5 days/week)	Sometimes (2-3 days/week)	Sometimes (2-3 days/week)	Scarcely (1 day/week)	Often (4-5 days/week)	Often (4-5 days/week)	Often (4-5 days/week)	Scarcely (1 day/week)	Scarcely (1 day/week)	Sometimes (2-3 days/week)		Correct	Favorable	Bad
ID 186	18-35 years	Male	Single	Below SSC	Student	50000-100000 Tk	No	No		Yes	Yes	Yes	Yes	No	Yes	No		Often (4-5 days/week)	Often (4-5 days/week)	Often (4-5 days/week)	Often (4-5 days/week)	Often (4-5 days/week)	Often (4-5 days/week)	Often (4-5 days/week)	Scarcely (1 day/week)	Often (4-5 days/week)	Sometimes (2-3 days/week)		Correct	Favorable	Good
ID 187	18-35 years	Female	Single	Below SSC	Laborer	10000-30000 Tk	Others	No		No	No	Yes	Yes	No	No	No		Often (4-5 days/week)	Often (4-5 days/week)	Often (4-5 days/week)	Scarcely (1 day/week)	Often (4-5 days/week)	Often (4-5 days/week)	Often (4-5 days/week)	Never	Scarcely (1 day/week)	Often (4-5 days/week)		Incorrect	Favorable	Bad
ID 188	36-55 years	Male	Married	Below SSC	Laborer	10000-30000 Tk	Yes- Going to workplace	No		No	No	No	Yes	No	No	No		Often (4-5 days/week)	Always	Scarcely (1 day/week)	Scarcely (1 day/week)	Scarcely (1 day/week)	Often (4-5 days/week)	Scarcely (1 day/week)	Never	Sometimes (2-3 days/week)	Scarcely (1 day/week)		Incorrect	Favorable	Bad
ID 189	36-55 years	Male	Married	Master's degree or above	Business	50000-100000 Tk	Yes- Going to workplace	Children less than 5 years old		Yes	Yes	Yes	Yes	Yes	Yes	Yes		Sometimes (2-3 days/week)	Sometimes (2-3 days/week)	Sometimes (2-3 days/week)	Sometimes (2-3 days/week)	Sometimes (2-3 days/week)	Sometimes (2-3 days/week)	Often (4-5 days/week)	Sometimes (2-3 days/week)	Sometimes (2-3 days/week)	Scarcely (1 day/week)		Correct	Unfavorable	Good
ID 190	18-35 years	Female	Single	Bachelor's degree	Student	<10000 Tk	No	No		Yes	Yes	Yes	Yes	No	No	Yes		Sometimes (2-3 days/week)	Sometimes (2-3 days/week)	Scarcely (1 day/week)	Scarcely (1 day/week)	Often (4-5 days/week)	Sometimes (2-3 days/week)	Sometimes (2-3 days/week)	Scarcely (1 day/week)	Scarcely (1 day/week)	Scarcely (1 day/week)		Correct	Favorable	Bad
ID 191	18-35 years	Female	Single	Bachelor's degree	Student	50000-100000 Tk	No	No		Yes	Yes	Yes	Yes	No	No	Yes		Sometimes (2-3 days/week)	Sometimes (2-3 days/week)	Scarcely (1 day/week)	Scarcely (1 day/week)	Sometimes (2-3 days/week)	Sometimes (2-3 days/week)	Often (4-5 days/week)	Often (4-5 days/week)	Scarcely (1 day/week)	Never		Correct	Favorable	Bad
ID 192	18-35 years	Male	Single	Bachelor's degree	Student	50000-100000 Tk	No	No		No	No	Yes	Yes	No	No	Yes		Sometimes (2-3 days/week)	Often (4-5 days/week)	Often (4-5 days/week)	Often (4-5 days/week)	Always	Often (4-5 days/week)	Often (4-5 days/week)	Often (4-5 days/week)	Often (4-5 days/week)	Often (4-5 days/week)		Incorrect	Favorable	Good
ID 193	18-35 years	Male	Single	Bachelor's degree	Student	10000-30000 Tk	Yes- Working from home	Both		Yes	Yes	No	Yes	No	No	No		Sometimes (2-3 days/week)	Sometimes (2-3 days/week)	Often (4-5 days/week)	Often (4-5 days/week)	Often (4-5 days/week)	Often (4-5 days/week)	Sometimes (2-3 days/week)	Sometimes (2-3 days/week)	Sometimes (2-3 days/week)	Sometimes (2-3 days/week)		Correct	Favorable	Good
ID 194	18-35 years	Female	Single	Bachelor's degree	Student	<10000 Tk	No	Elders more than 65 years		Yes	Yes	Yes	Yes	No	No	No		Sometimes (2-3 days/week)	Scarcely (1 day/week)	Scarcely (1 day/week)	Always	Always	Often (4-5 days/week)	Sometimes (2-3 days/week)	Always	Scarcely (1 day/week)	Scarcely (1 day/week)		Correct	Favorable	Bad
ID 195	18-35 years	Female	Single	Bachelor's degree	Student	>100000 Tk	No	No		Yes	Yes	Yes	Yes	No	Yes	Yes		Sometimes (2-3 days/week)	Sometimes (2-3 days/week)	Sometimes (2-3 days/week)	Always	Always	Often (4-5 days/week)	Always	Always	Often (4-5 days/week)	Often (4-5 days/week)		Correct	Unfavorable	Good
ID 196	18-35 years	Male	Single	Bachelor's degree	Student	10000-30000 Tk	No	No		Yes	Yes	Yes	Yes	No	No	No		Sometimes (2-3 days/week)	Sometimes (2-3 days/week)	Sometimes (2-3 days/week)	Sometimes (2-3 days/week)	Sometimes (2-3 days/week)	Often (4-5 days/week)	Sometimes (2-3 days/week)	Sometimes (2-3 days/week)	Sometimes (2-3 days/week)	Sometimes (2-3 days/week)		Correct	Favorable	Good
ID 197	18-35 years	Female	Single	Bachelor's degree	Student	10000-30000 Tk	Yes- Working from home	No		Yes	No	Yes	Yes	No	No	No		Scarcely (1 day/week)	Scarcely (1 day/week)	Scarcely (1 day/week)	Scarcely (1 day/week)	Often (4-5 days/week)	Scarcely (1 day/week)	Often (4-5 days/week)	Scarcely (1 day/week)	Scarcely (1 day/week)	Scarcely (1 day/week)		Correct	Favorable	Bad
ID 198	18-35 years	Female	Single	Bachelor's degree	Student	<10000 Tk	No	No		Yes	Yes	Yes	Yes	Yes	No	Yes		Never	Never	Scarcely (1 day/week)	Scarcely (1 day/week)	Often (4-5 days/week)	Often (4-5 days/week)	Sometimes (2-3 days/week)	Sometimes (2-3 days/week)	Never	Scarcely (1 day/week)		Correct	Unfavorable	Bad
ID 199	18-35 years	Male	Single	Bachelor's degree	Student	10000-30000 Tk	No	No		Yes	Yes	Yes	Yes	No	No	No		Sometimes (2-3 days/week)	Sometimes (2-3 days/week)	Often (4-5 days/week)	Sometimes (2-3 days/week)	Often (4-5 days/week)	Always	Scarcely (1 day/week)	Scarcely (1 day/week)	Sometimes (2-3 days/week)	Sometimes (2-3 days/week)		Correct	Favorable	Bad
ID 200	18-35 years	Female	Single	Bachelor's degree	Student	30000-50000 Tk	No	No		Yes	No	Yes	Yes	No	No	No		Always	Often (4-5 days/week)	Sometimes (2-3 days/week)	Often (4-5 days/week)	Always	Always	Often (4-5 days/week)	Sometimes (2-3 days/week)	Sometimes (2-3 days/week)	Sometimes (2-3 days/week)		Correct	Favorable	Good
ID 201	18-35 years	Female	Single	Bachelor's degree	Student	30000-50000 Tk	No	Elders more than 65 years		Yes	Yes	Yes	Yes	No	No	Yes		Scarcely (1 day/week)	Scarcely (1 day/week)	Always	Scarcely (1 day/week)	Often (4-5 days/week)	Always	Often (4-5 days/week)	Often (4-5 days/week)	Always	Often (4-5 days/week)		Correct	Favorable	Bad
ID 202	18-35 years	Female	Single	HSC	Student	30000-50000 Tk	No	No		Yes	Yes	Yes	Yes	No	No	No		Often (4-5 days/week)	Always	Always	Often (4-5 days/week)	Scarcely (1 day/week)	Often (4-5 days/week)	Sometimes (2-3 days/week)	Scarcely (1 day/week)	Scarcely (1 day/week)	Scarcely (1 day/week)		Correct	Favorable	Bad
ID 203	18-35 years	Male	Single	Bachelor's degree	Student	10000-30000 Tk	No	Both		No	No	Yes	Yes	Yes	Yes	Yes		Sometimes (2-3 days/week)	Sometimes (2-3 days/week)	Sometimes (2-3 days/week)	Sometimes (2-3 days/week)	Sometimes (2-3 days/week)	Sometimes (2-3 days/week)	Sometimes (2-3 days/week)	Sometimes (2-3 days/week)	Sometimes (2-3 days/week)	Sometimes (2-3 days/week)		Incorrect	Unfavorable	Good
ID 204	36-55 years	Male	Single	SSC	Laborer	10000-30000 Tk	Yes- Going to workplace	Elders more than 65 years		No	No	Yes	Yes	No	No	No		Scarcely (1 day/week)	Scarcely (1 day/week)	Sometimes (2-3 days/week)	Scarcely (1 day/week)	Scarcely (1 day/week)	Sometimes (2-3 days/week)	Sometimes (2-3 days/week)	Scarcely (1 day/week)	Scarcely (1 day/week)	Scarcely (1 day/week)		Incorrect	Favorable	Bad
ID 205	18-35 years	Female	Single	Bachelor's degree	Student	>100000 Tk	Yes- Working from home	No		Yes	Yes	Yes	Yes	No	No	No		Often (4-5 days/week)	Sometimes (2-3 days/week)	Scarcely (1 day/week)	Scarcely (1 day/week)	Sometimes (2-3 days/week)	Always	Always	Always	Scarcely (1 day/week)	Sometimes (2-3 days/week)		Correct	Favorable	Bad
ID 206	18-35 years	Male	Married	Master's degree or above	Private job	30000-50000 Tk	Yes- Going to workplace	Both		No	No	Yes	Yes	Yes	Yes	Yes		Sometimes (2-3 days/week)	Sometimes (2-3 days/week)	Sometimes (2-3 days/week)	Sometimes (2-3 days/week)	Sometimes (2-3 days/week)	Sometimes (2-3 days/week)	Sometimes (2-3 days/week)	Sometimes (2-3 days/week)	Scarcely (1 day/week)	Scarcely (1 day/week)		Incorrect	Unfavorable	Bad
ID 207	36-55 years	Male	Married	SSC	Business	>100000 Tk	Yes- Going to workplace	Elders more than 65 years		No	No	No	Yes	Yes	No	Yes		Sometimes (2-3 days/week)	Always	Often (4-5 days/week)	Scarcely (1 day/week)	Often (4-5 days/week)	Sometimes (2-3 days/week)	Often (4-5 days/week)	Often (4-5 days/week)	Sometimes (2-3 days/week)	Sometimes (2-3 days/week)		Incorrect	Unfavorable	Good
ID 208	18-35 years	Male	Single	Master's degree or above	Government job	30000-50000 Tk	Yes- Going to workplace	Elders more than 65 years		No	Yes	Yes	Yes	No	No	No		Sometimes (2-3 days/week)	Scarcely (1 day/week)	Sometimes (2-3 days/week)	Sometimes (2-3 days/week)	Often (4-5 days/week)	Sometimes (2-3 days/week)	Often (4-5 days/week)	Sometimes (2-3 days/week)	Sometimes (2-3 days/week)	Sometimes (2-3 days/week)		Correct	Favorable	Good
ID 209	36-55 years	Male	Married	Below SSC	Service and sales workers	10000-30000 Tk	Yes- Going to workplace	Both		No	No	Yes	Yes	No	No	No		Always	Sometimes (2-3 days/week)	Scarcely (1 day/week)	Always	Often (4-5 days/week)	Sometimes (2-3 days/week)	Sometimes (2-3 days/week)	Scarcely (1 day/week)	Often (4-5 days/week)	Scarcely (1 day/week)		Incorrect	Favorable	Bad
ID 210	18-35 years	Male	Single	Below SSC	Service and sales workers	10000-30000 Tk	Yes- Going to workplace	No		No	No	Yes	Yes	No	No	No		Scarcely (1 day/week)	Scarcely (1 day/week)	Sometimes (2-3 days/week)	Often (4-5 days/week)	Always	Always	Always	Always	Always	Never		Incorrect	Favorable	Bad
ID 211	18-35 years	Male	Single	HSC	Student	30000-50000 Tk	Yes- Going to workplace	Children less than 5 years old		Yes	Yes	Yes	Yes	No	No	No		Sometimes (2-3 days/week)	Sometimes (2-3 days/week)	Scarcely (1 day/week)	Scarcely (1 day/week)	Scarcely (1 day/week)	Scarcely (1 day/week)	Scarcely (1 day/week)	Scarcely (1 day/week)	Scarcely (1 day/week)	Always		Correct	Favorable	Bad
ID 212	18-35 years	Male	Married	Others	Private job	50000-100000 Tk	Yes- Going to workplace	No		No	No	Yes	Yes	No	No	Yes		Always	Always	Always	Scarcely (1 day/week)	Sometimes (2-3 days/week)	Always	Always	Always	Sometimes (2-3 days/week)	Scarcely (1 day/week)		Incorrect	Favorable	Bad
ID 213	18-35 years	Male	Married	Below SSC	Laborer	10000-30000 Tk	Yes- Going to workplace	No		Yes	No	Yes	Yes	No	No	No		Sometimes (2-3 days/week)	Sometimes (2-3 days/week)	Sometimes (2-3 days/week)	Scarcely (1 day/week)	Often (4-5 days/week)	Always	Often (4-5 days/week)	Often (4-5 days/week)	Sometimes (2-3 days/week)	Scarcely (1 day/week)		Correct	Favorable	Bad
ID 214	18-35 years	Male	Married	Below SSC	Private job	10000-30000 Tk	Yes- Going to workplace	Both		Yes	Yes	Yes	Yes	No	No	Yes		Sometimes (2-3 days/week)	Sometimes (2-3 days/week)	Sometimes (2-3 days/week)	Sometimes (2-3 days/week)	Sometimes (2-3 days/week)	Sometimes (2-3 days/week)	Often (4-5 days/week)	Sometimes (2-3 days/week)	Sometimes (2-3 days/week)	Scarcely (1 day/week)		Correct	Favorable	Good
ID 215	18-35 years	Male	Single	Below SSC	Business	30000-50000 Tk	Yes- Going to workplace	No		Yes	Yes	Yes	Yes	No	No	No		Often (4-5 days/week)	Sometimes (2-3 days/week)	Always	Often (4-5 days/week)	Sometimes (2-3 days/week)	Often (4-5 days/week)	Often (4-5 days/week)	Scarcely (1 day/week)	Always	Often (4-5 days/week)		Correct	Favorable	Good
ID 216	18-35 years	Male	Married	Bachelor's degree	Private job	<10000 Tk	Yes- Going to workplace	Children less than 5 years old		Yes	Yes	Yes	Yes	No	No	Yes		Sometimes (2-3 days/week)	Always	Sometimes (2-3 days/week)	Scarcely (1 day/week)	Sometimes (2-3 days/week)	Scarcely (1 day/week)	Scarcely (1 day/week)	Scarcely (1 day/week)	Sometimes (2-3 days/week)	Sometimes (2-3 days/week)		Correct	Favorable	Bad
ID 217	18-35 years	Male	Married	Bachelor's degree	Private job	10000-30000 Tk	Yes- Going to workplace	No		No	No	Yes	Yes	No	No	No		Always	Always	Sometimes (2-3 days/week)	Often (4-5 days/week)	Always	Always	Always	Scarcely (1 day/week)	Often (4-5 days/week)	Always		Incorrect	Favorable	Good
ID 218	18-35 years	Male	Single	HSC	Student	30000-50000 Tk	No	Children less than 5 years old		Yes	Yes	Yes	Yes	Yes	No	Yes		Always	Often (4-5 days/week)	Sometimes (2-3 days/week)	Sometimes (2-3 days/week)	Often (4-5 days/week)	Sometimes (2-3 days/week)	Often (4-5 days/week)	Often (4-5 days/week)	Often (4-5 days/week)	Sometimes (2-3 days/week)		Correct	Unfavorable	Good
ID 219	18-35 years	Male	Single	Others	Laborer	10000-30000 Tk	Yes- Going to workplace	Elders more than 65 years		No	No	Yes	Yes	Yes	No	Yes		Scarcely (1 day/week)	Sometimes (2-3 days/week)	Always	Often (4-5 days/week)	Always	Always	Sometimes (2-3 days/week)	Sometimes (2-3 days/week)	Often (4-5 days/week)	Scarcely (1 day/week)		Incorrect	Unfavorable	Bad
ID 220	36-55 years	Male	Married	Below SSC	Laborer	10000-30000 Tk	Yes- Going to workplace	No		No	No	Yes	Yes	No	No	No		Sometimes (2-3 days/week)	Sometimes (2-3 days/week)	Scarcely (1 day/week)	Scarcely (1 day/week)	Scarcely (1 day/week)	Always	Sometimes (2-3 days/week)	Sometimes (2-3 days/week)	Scarcely (1 day/week)	Sometimes (2-3 days/week)		Incorrect	Favorable	Bad
ID 221	36-55 years	Male	Married	Others	Laborer	10000-30000 Tk	Yes- Going to workplace	Elders more than 65 years		No	No	Yes	Yes	No	No	Yes		Always	Always	Always	Scarcely (1 day/week)	Sometimes (2-3 days/week)	Often (4-5 days/week)	Often (4-5 days/week)	Sometimes (2-3 days/week)	Scarcely (1 day/week)	Sometimes (2-3 days/week)		Incorrect	Favorable	Bad
ID 222	18-35 years	Male	Married	Below SSC	Laborer	10000-30000 Tk	Yes- Going to workplace	Children less than 5 years old		No	No	Yes	Yes	No	No	No		Always	Scarcely (1 day/week)	Sometimes (2-3 days/week)	Often (4-5 days/week)	Scarcely (1 day/week)	Always	Often (4-5 days/week)	Often (4-5 days/week)	Scarcely (1 day/week)	Sometimes (2-3 days/week)		Incorrect	Favorable	Bad
ID 223	18-35 years	Male	Single	Bachelor's degree	Private job	10000-30000 Tk	No	Children less than 5 years old		Yes	Yes	Yes	Yes	No	No	Yes		Sometimes (2-3 days/week)	Often (4-5 days/week)	Often (4-5 days/week)	Sometimes (2-3 days/week)	Often (4-5 days/week)	Always	Always	Scarcely (1 day/week)	Always	Sometimes (2-3 days/week)		Correct	Favorable	Good
ID 224	18-35 years	Male	Married	HSC	Private job	10000-30000 Tk	Yes- Going to workplace	Both		Yes	Yes	Yes	Yes	Yes	No	Yes		Often (4-5 days/week)	Sometimes (2-3 days/week)	Sometimes (2-3 days/week)	Scarcely (1 day/week)	Sometimes (2-3 days/week)	Always	Sometimes (2-3 days/week)	Sometimes (2-3 days/week)	Scarcely (1 day/week)	Sometimes (2-3 days/week)		Correct	Unfavorable	Bad
ID 225	36-55 years	Male	Married	Below SSC	Service and sales workers	10000-30000 Tk	Yes- Going to workplace	No		Yes	Yes	Yes	Yes	No	No	No		Always	Always	Sometimes (2-3 days/week)	Never	Scarcely (1 day/week)	Always	Never	Scarcely (1 day/week)	Scarcely (1 day/week)	Scarcely (1 day/week)		Correct	Favorable	Bad
ID 226	18-35 years	Male	Married	Below SSC	Laborer	<10000 Tk	Yes- Going to workplace	Children less than 5 years old		No	No	No	Yes	No	No	No		Sometimes (2-3 days/week)	Sometimes (2-3 days/week)	Sometimes (2-3 days/week)	Scarcely (1 day/week)	Sometimes (2-3 days/week)	Always	Scarcely (1 day/week)	Scarcely (1 day/week)	Scarcely (1 day/week)	Sometimes (2-3 days/week)		Incorrect	Favorable	Bad
ID 227	18-35 years	Male	Single	Below SSC	Service and sales workers	10000-30000 Tk	Yes- Going to workplace	No		No	No	No	Yes	No	No	Yes		Never	Sometimes (2-3 days/week)	Never	Scarcely (1 day/week)	Often (4-5 days/week)	Sometimes (2-3 days/week)	Always	Scarcely (1 day/week)	Scarcely (1 day/week)	Sometimes (2-3 days/week)		Incorrect	Favorable	Bad
ID 228	18-35 years	Male	Married	Others	Service and sales workers	10000-30000 Tk	Yes- Going to workplace	No		No	No	Yes	Yes	No	No	Yes		Sometimes (2-3 days/week)	Scarcely (1 day/week)	Sometimes (2-3 days/week)	Sometimes (2-3 days/week)	Scarcely (1 day/week)	Sometimes (2-3 days/week)	Always	Sometimes (2-3 days/week)	Sometimes (2-3 days/week)	Scarcely (1 day/week)		Incorrect	Favorable	Bad
ID 229	18-35 years	Male	Married	Below SSC	Service and sales workers	<10000 Tk	Yes- Going to workplace	No		No	No	Yes	Yes	No	No	No		Sometimes (2-3 days/week)	Never	Scarcely (1 day/week)	Sometimes (2-3 days/week)	Sometimes (2-3 days/week)	Often (4-5 days/week)	Scarcely (1 day/week)	Sometimes (2-3 days/week)	Scarcely (1 day/week)	Sometimes (2-3 days/week)		Incorrect	Favorable	Bad
ID 230	36-55 years	Male	Single	SSC	Business	10000-30000 Tk	Yes- Going to workplace	Elders more than 65 years		No	No	Yes	Yes	No	No	Yes		Always	Sometimes (2-3 days/week)	Scarcely (1 day/week)	Scarcely (1 day/week)	Often (4-5 days/week)	Often (4-5 days/week)	Often (4-5 days/week)	Scarcely (1 day/week)	Sometimes (2-3 days/week)	Scarcely (1 day/week)		Incorrect	Favorable	Bad
ID 231	18-35 years	Male	Married	Below SSC	Business	30000-50000 Tk	Yes- Going to workplace	No		No	No	Yes	Yes	No	No	Yes		Always	Always	Always	Often (4-5 days/week)	Often (4-5 days/week)	Always	Often (4-5 days/week)	Often (4-5 days/week)	Always	Often (4-5 days/week)		Incorrect	Favorable	Good
ID 232	18-35 years	Male	Single	Others	Laborer	10000-30000 Tk	Yes- Going to workplace	Elders more than 65 years		No	No	No	Yes	No	No	No		Scarcely (1 day/week)	Always	Sometimes (2-3 days/week)	Never	Sometimes (2-3 days/week)	Sometimes (2-3 days/week)	Often (4-5 days/week)	Often (4-5 days/week)	Often (4-5 days/week)	Always		Incorrect	Favorable	Bad
ID 233	36-55 years	Male	Married	Below SSC	Service and sales workers	10000-30000 Tk	Yes- Going to workplace	No		No	No	Yes	Yes	No	No	Yes		Always	Scarcely (1 day/week)	Often (4-5 days/week)	Sometimes (2-3 days/week)	Scarcely (1 day/week)	Always	Always	Scarcely (1 day/week)	Scarcely (1 day/week)	Scarcely (1 day/week)		Incorrect	Favorable	Bad
ID 234	18-35 years	Male	Married	Below SSC	Laborer	50000-100000 Tk	Yes- Going to workplace	Elders more than 65 years		No	No	Yes	Yes	No	No	Yes		Always	Often (4-5 days/week)	Sometimes (2-3 days/week)	Sometimes (2-3 days/week)	Scarcely (1 day/week)	Always	Sometimes (2-3 days/week)	Sometimes (2-3 days/week)	Often (4-5 days/week)	Sometimes (2-3 days/week)		Incorrect	Favorable	Good
ID 235	18-35 years	Male	Married	Below SSC	Business	>100000 Tk	Yes- Going to workplace	Children less than 5 years old		Yes	No	Yes	Yes	No	No	No		Always	Sometimes (2-3 days/week)	Scarcely (1 day/week)	Often (4-5 days/week)	Often (4-5 days/week)	Often (4-5 days/week)	Sometimes (2-3 days/week)	Often (4-5 days/week)	Sometimes (2-3 days/week)	Scarcely (1 day/week)		Correct	Favorable	Bad
ID 236	>55 years	Male	Married	Below SSC	Service and sales workers	10000-30000 Tk	Yes- Going to workplace	No		No	No	Yes	Yes	No	No	Yes		Always	Sometimes (2-3 days/week)	Scarcely (1 day/week)	Scarcely (1 day/week)	Sometimes (2-3 days/week)	Sometimes (2-3 days/week)	Often (4-5 days/week)	Sometimes (2-3 days/week)	Sometimes (2-3 days/week)	Sometimes (2-3 days/week)		Incorrect	Favorable	Bad
ID 237	36-55 years	Male	Married	Others	Business	10000-30000 Tk	Yes- Going to workplace	Children less than 5 years old		No	Yes	Yes	Yes	No	No	Yes		Always	Scarcely (1 day/week)	Scarcely (1 day/week)	Sometimes (2-3 days/week)	Sometimes (2-3 days/week)	Always	Never	Never	Scarcely (1 day/week)	Sometimes (2-3 days/week)		Correct	Favorable	Bad
ID 238	36-55 years	Male	Married	Others	Business	10000-30000 Tk	Yes- Going to workplace	Elders more than 65 years		No	No	Yes	Yes	No	No	No		Sometimes (2-3 days/week)	Never	Sometimes (2-3 days/week)	Sometimes (2-3 days/week)	Scarcely (1 day/week)	Sometimes (2-3 days/week)	Often (4-5 days/week)	Scarcely (1 day/week)	Sometimes (2-3 days/week)	Scarcely (1 day/week)		Incorrect	Favorable	Bad
ID 239	36-55 years	Male	Married	Below SSC	Service and sales workers	10000-30000 Tk	Yes- Going to workplace	Elders more than 65 years		No	No	Yes	Yes	No	No	Yes		Sometimes (2-3 days/week)	Scarcely (1 day/week)	Scarcely (1 day/week)	Never	Always	Sometimes (2-3 days/week)	Always	Sometimes (2-3 days/week)	Scarcely (1 day/week)	Scarcely (1 day/week)		Incorrect	Favorable	Bad
ID 240	18-35 years	Male	Married	Others	Service and sales workers	10000-30000 Tk	Yes- Going to workplace	Elders more than 65 years		No	No	Yes	Yes	No	No	Yes		Always	Scarcely (1 day/week)	Scarcely (1 day/week)	Sometimes (2-3 days/week)	Often (4-5 days/week)	Always	Scarcely (1 day/week)	Sometimes (2-3 days/week)	Sometimes (2-3 days/week)	Sometimes (2-3 days/week)		Incorrect	Favorable	Bad
ID 241	>55 years	Male	Married	Others	Others	<10000 Tk	Others	Elders more than 65 years		No	No	Yes	Yes	No	No	Yes		Often (4-5 days/week)	Scarcely (1 day/week)	Sometimes (2-3 days/week)	Sometimes (2-3 days/week)	Sometimes (2-3 days/week)	Sometimes (2-3 days/week)	Sometimes (2-3 days/week)	Sometimes (2-3 days/week)	Scarcely (1 day/week)	Sometimes (2-3 days/week)		Incorrect	Favorable	Bad
ID 242	18-35 years	Male	Single	SSC	Business	30000-50000 Tk	Yes- Going to workplace	No		No	No	Yes	Yes	Yes	Yes	Yes		Often (4-5 days/week)	Sometimes (2-3 days/week)	Never	Scarcely (1 day/week)	Scarcely (1 day/week)	Always	Always	Sometimes (2-3 days/week)	Often (4-5 days/week)	Sometimes (2-3 days/week)		Incorrect	Unfavorable	Bad
ID 243	36-55 years	Male	Married	Others	Laborer	10000-30000 Tk	Yes- Going to workplace	Elders more than 65 years		No	No	Yes	Yes	No	No	No		Sometimes (2-3 days/week)	Always	Always	Always	Often (4-5 days/week)	Always	Often (4-5 days/week)	Scarcely (1 day/week)	Scarcely (1 day/week)	Scarcely (1 day/week)		Incorrect	Favorable	Bad
ID 244	36-55 years	Male	Married	Below SSC	Business	10000-30000 Tk	Yes- Going to workplace	Children less than 5 years old		No	No	No	Yes	No	No	Yes		Sometimes (2-3 days/week)	Sometimes (2-3 days/week)	Sometimes (2-3 days/week)	Scarcely (1 day/week)	Sometimes (2-3 days/week)	Often (4-5 days/week)	Scarcely (1 day/week)	Sometimes (2-3 days/week)	Sometimes (2-3 days/week)	Scarcely (1 day/week)		Incorrect	Favorable	Bad
ID 245	36-55 years	Male	Married	Others	Laborer	10000-30000 Tk	No	Both		No	No	Yes	Yes	No	No	Yes		Scarcely (1 day/week)	Scarcely (1 day/week)	Scarcely (1 day/week)	Sometimes (2-3 days/week)	Sometimes (2-3 days/week)	Often (4-5 days/week)	Often (4-5 days/week)	Scarcely (1 day/week)	Scarcely (1 day/week)	Never		Incorrect	Favorable	Bad
ID 246	18-35 years	Male	Married	Others	Business	30000-50000 Tk	Yes- Going to workplace	Elders more than 65 years		No	No	No	Yes	No	No	Yes		Sometimes (2-3 days/week)	Often (4-5 days/week)	Scarcely (1 day/week)	Sometimes (2-3 days/week)	Sometimes (2-3 days/week)	Often (4-5 days/week)	Scarcely (1 day/week)	Sometimes (2-3 days/week)	Often (4-5 days/week)	Scarcely (1 day/week)		Incorrect	Favorable	Bad
ID 247	18-35 years	Male	Single	SSC	Business	10000-30000 Tk	Yes- Going to workplace	No		No	No	Yes	Yes	No	No	No		Always	Sometimes (2-3 days/week)	Sometimes (2-3 days/week)	Often (4-5 days/week)	Often (4-5 days/week)	Always	Scarcely (1 day/week)	Sometimes (2-3 days/week)	Often (4-5 days/week)	Sometimes (2-3 days/week)		Incorrect	Favorable	Good
ID 248	18-35 years	Male	Single	SSC	Service and sales workers	10000-30000 Tk	Yes- Going to workplace	Both		Yes	No	Yes	Yes	No	No	Yes		Often (4-5 days/week)	Scarcely (1 day/week)	Scarcely (1 day/week)	Scarcely (1 day/week)	Scarcely (1 day/week)	Often (4-5 days/week)	Always	Scarcely (1 day/week)	Scarcely (1 day/week)	Scarcely (1 day/week)		Correct	Favorable	Bad
ID 249	36-55 years	Male	Married	Others	Service and sales workers	<10000 Tk	Yes- Going to workplace	No		No	No	Yes	Yes	No	No	No		Sometimes (2-3 days/week)	Sometimes (2-3 days/week)	Often (4-5 days/week)	Often (4-5 days/week)	Sometimes (2-3 days/week)	Always	Sometimes (2-3 days/week)	Sometimes (2-3 days/week)	Sometimes (2-3 days/week)	Scarcely (1 day/week)		Incorrect	Favorable	Good
ID 250	36-55 years	Male	Married	Others	Business	30000-50000 Tk	Yes- Going to workplace	Elders more than 65 years		No	No	Yes	Yes	No	No	Yes		Always	Sometimes (2-3 days/week)	Sometimes (2-3 days/week)	Sometimes (2-3 days/week)	Sometimes (2-3 days/week)	Often (4-5 days/week)	Often (4-5 days/week)	Sometimes (2-3 days/week)	Often (4-5 days/week)	Sometimes (2-3 days/week)		Incorrect	Favorable	Good
ID 251	18-35 years	Male	Single	HSC	Student	30000-50000 Tk	No	No		Yes	Yes	Yes	Yes	Yes	Yes	Yes		Sometimes (2-3 days/week)	Often (4-5 days/week)	Often (4-5 days/week)	Sometimes (2-3 days/week)	Sometimes (2-3 days/week)	Sometimes (2-3 days/week)	Often (4-5 days/week)	Sometimes (2-3 days/week)	Sometimes (2-3 days/week)	Sometimes (2-3 days/week)		Correct	Unfavorable	Good
ID 252	18-35 years	Male	Single	HSC	Student	10000-30000 Tk	No	No		Yes	Yes	Yes	Yes	Yes	Yes	Yes		Sometimes (2-3 days/week)	Sometimes (2-3 days/week)	Scarcely (1 day/week)	Scarcely (1 day/week)	Sometimes (2-3 days/week)	Often (4-5 days/week)	Sometimes (2-3 days/week)	Scarcely (1 day/week)	Scarcely (1 day/week)	Scarcely (1 day/week)		Correct	Unfavorable	Bad
ID 253	36-55 years	Male	Married	Below SSC	Private job	10000-30000 Tk	Yes- Going to workplace	Children less than 5 years old		No	No	Yes	Yes	No	No	Yes		Often (4-5 days/week)	Scarcely (1 day/week)	Scarcely (1 day/week)	Sometimes (2-3 days/week)	Often (4-5 days/week)	Always	Sometimes (2-3 days/week)	Often (4-5 days/week)	Sometimes (2-3 days/week)	Sometimes (2-3 days/week)		Incorrect	Favorable	Bad
ID 254	18-35 years	Female	Married	Master's degree or above	Private job	30000-50000 Tk	Yes- Working from home	Elders more than 65 years		Yes	Yes	Yes	Yes	Yes	No	Yes		Always	Often (4-5 days/week)	Scarcely (1 day/week)	Always	Often (4-5 days/week)	Always	Often (4-5 days/week)	Sometimes (2-3 days/week)	Scarcely (1 day/week)	Sometimes (2-3 days/week)		Correct	Unfavorable	Bad
ID 255	>55 years	Male	Married	Below SSC	Business	<10000 Tk	Yes- Going to workplace	Elders more than 65 years		No	No	Yes	Yes	No	No	No		Always	Never	Scarcely (1 day/week)	Scarcely (1 day/week)	Sometimes (2-3 days/week)	Always	Sometimes (2-3 days/week)	Sometimes (2-3 days/week)	Sometimes (2-3 days/week)	Sometimes (2-3 days/week)		Incorrect	Favorable	Bad
ID 256	>55 years	Male	Married	Others	Others	10000-30000 Tk	No	Children less than 5 years old		No	No	Yes	Yes	No	No	No		Sometimes (2-3 days/week)	Sometimes (2-3 days/week)	Often (4-5 days/week)	Often (4-5 days/week)	Sometimes (2-3 days/week)	Often (4-5 days/week)	Sometimes (2-3 days/week)	Sometimes (2-3 days/week)	Sometimes (2-3 days/week)	Sometimes (2-3 days/week)		Incorrect	Favorable	Good
ID 257	18-35 years	Male	Married	Bachelor's degree	Government job	30000-50000 Tk	Yes- Going to workplace	No		Yes	Yes	Yes	Yes	Yes	No	No		Always	Sometimes (2-3 days/week)	Scarcely (1 day/week)	Sometimes (2-3 days/week)	Often (4-5 days/week)	Often (4-5 days/week)	Scarcely (1 day/week)	Sometimes (2-3 days/week)	Sometimes (2-3 days/week)	Often (4-5 days/week)		Correct	Favorable	Bad
ID 258	>55 years	Female	Married	Others	Business	<10000 Tk	Yes- Going to workplace	Both		No	No	Yes	Yes	No	No	No		Sometimes (2-3 days/week)	Never	Sometimes (2-3 days/week)	Sometimes (2-3 days/week)	Often (4-5 days/week)	Always	Sometimes (2-3 days/week)	Sometimes (2-3 days/week)	Sometimes (2-3 days/week)	Sometimes (2-3 days/week)		Incorrect	Favorable	Good
ID 259	>55 years	Male	Married	Others	Service and sales workers	<10000 Tk	Yes- Going to workplace	Both		No	No	No	Yes	No	No	Yes		Sometimes (2-3 days/week)	Scarcely (1 day/week)	Scarcely (1 day/week)	Sometimes (2-3 days/week)	Sometimes (2-3 days/week)	Often (4-5 days/week)	Scarcely (1 day/week)	Scarcely (1 day/week)	Scarcely (1 day/week)	Sometimes (2-3 days/week)		Incorrect	Favorable	Bad
ID 260	36-55 years	Male	Married	Others	Laborer	10000-30000 Tk	Yes- Going to workplace	Elders more than 65 years		No	No	Yes	Yes	No	No	No		Sometimes (2-3 days/week)	Always	Often (4-5 days/week)	Scarcely (1 day/week)	Scarcely (1 day/week)	Often (4-5 days/week)	Always	Scarcely (1 day/week)	Always	Sometimes (2-3 days/week)		Incorrect	Favorable	Bad
ID 261	18-35 years	Male	Married	Below SSC	Business	10000-30000 Tk	Yes- Going to workplace	Both		No	No	Yes	Yes	No	No	No		Always	Always	Often (4-5 days/week)	Sometimes (2-3 days/week)	Often (4-5 days/week)	Always	Scarcely (1 day/week)	Sometimes (2-3 days/week)	Often (4-5 days/week)	Sometimes (2-3 days/week)		Incorrect	Favorable	Good
ID 262	36-55 years	Male	Married	HSC	Private job	10000-30000 Tk	Yes- Going to workplace	Children less than 5 years old		Yes	Yes	Yes	Yes	No	No	Yes		Often (4-5 days/week)	Sometimes (2-3 days/week)	Always	Scarcely (1 day/week)	Scarcely (1 day/week)	Often (4-5 days/week)	Often (4-5 days/week)	Sometimes (2-3 days/week)	Often (4-5 days/week)	Sometimes (2-3 days/week)		Correct	Favorable	Bad
ID 263	36-55 years	Male	Married	Others	Business	10000-30000 Tk	Yes- Going to workplace	Children less than 5 years old		No	No	Yes	Yes	No	No	Yes		Always	Sometimes (2-3 days/week)	Sometimes (2-3 days/week)	Often (4-5 days/week)	Scarcely (1 day/week)	Always	Often (4-5 days/week)	Sometimes (2-3 days/week)	Sometimes (2-3 days/week)	Scarcely (1 day/week)		Incorrect	Favorable	Bad
ID 264	36-55 years	Male	Married	Below SSC	Service and sales workers	50000-100000 Tk	Yes- Going to workplace	Both		Yes	No	Yes	Yes	No	No	Yes		Scarcely (1 day/week)	Sometimes (2-3 days/week)	Always	Scarcely (1 day/week)	Sometimes (2-3 days/week)	Always	Always	Scarcely (1 day/week)	Scarcely (1 day/week)	Sometimes (2-3 days/week)		Correct	Favorable	Bad
ID 265	18-35 years	Male	Married	Below SSC	Service and sales workers	30000-50000 Tk	Yes- Going to workplace	Elders more than 65 years		No	No	Yes	Yes	No	No	Yes		Always	Sometimes (2-3 days/week)	Scarcely (1 day/week)	Sometimes (2-3 days/week)	Scarcely (1 day/week)	Always	Sometimes (2-3 days/week)	Sometimes (2-3 days/week)	Often (4-5 days/week)	Sometimes (2-3 days/week)		Incorrect	Favorable	Bad
ID 266	18-35 years	Male	Single	Below SSC	Laborer	10000-30000 Tk	Yes- Going to workplace	Elders more than 65 years		Yes	Yes	Yes	Yes	No	No	No		Always	Often (4-5 days/week)	Sometimes (2-3 days/week)	Sometimes (2-3 days/week)	Always	Always	Always	Scarcely (1 day/week)	Often (4-5 days/week)	Often (4-5 days/week)		Correct	Favorable	Good
ID 267	36-55 years	Male	Married	Below SSC	Service and sales workers	<10000 Tk	Yes- Going to workplace	Both		No	No	Yes	Yes	No	No	No		Always	Scarcely (1 day/week)	Always	Sometimes (2-3 days/week)	Often (4-5 days/week)	Always	Scarcely (1 day/week)	Sometimes (2-3 days/week)	Often (4-5 days/week)	Sometimes (2-3 days/week)		Incorrect	Favorable	Bad
ID 268	36-55 years	Male	Married	Bachelor's degree	Business	50000-100000 Tk	Yes- Going to workplace	Children less than 5 years old		Yes	Yes	Yes	Yes	Yes	No	No		Scarcely (1 day/week)	Sometimes (2-3 days/week)	Scarcely (1 day/week)	Scarcely (1 day/week)	Sometimes (2-3 days/week)	Often (4-5 days/week)	Often (4-5 days/week)	Never	Sometimes (2-3 days/week)	Sometimes (2-3 days/week)		Correct	Favorable	Bad
ID 269	36-55 years	Male	Married	Below SSC	Service and sales workers	10000-30000 Tk	Yes- Going to workplace	No		No	No	Yes	Yes	No	No	No		Scarcely (1 day/week)	Scarcely (1 day/week)	Often (4-5 days/week)	Scarcely (1 day/week)	Scarcely (1 day/week)	Often (4-5 days/week)	Sometimes (2-3 days/week)	Sometimes (2-3 days/week)	Scarcely (1 day/week)	Scarcely (1 day/week)		Incorrect	Favorable	Bad
ID 270	18-35 years	Male	Married	SSC	Service and sales workers	10000-30000 Tk	Yes- Going to workplace	Children less than 5 years old		Yes	Yes	Yes	Yes	No	No	Yes		Scarcely (1 day/week)	Often (4-5 days/week)	Sometimes (2-3 days/week)	Scarcely (1 day/week)	Scarcely (1 day/week)	Sometimes (2-3 days/week)	Often (4-5 days/week)	Sometimes (2-3 days/week)	Sometimes (2-3 days/week)	Sometimes (2-3 days/week)		Correct	Favorable	Bad
ID 271	18-35 years	Male	Single	Bachelor's degree	Student	50000-100000 Tk	No	No		Yes	Yes	Yes	Yes	No	No	Yes		Scarcely (1 day/week)	Often (4-5 days/week)	Always	Always	Always	Always	Often (4-5 days/week)	Often (4-5 days/week)	Often (4-5 days/week)	Often (4-5 days/week)		Correct	Favorable	Good
ID 272	18-35 years	Male	Single	Master's degree or above	Student	30000-50000 Tk	No	Both		Yes	Yes	Yes	Yes	Yes	Yes	Yes		Sometimes (2-3 days/week)	Always	Often (4-5 days/week)	Often (4-5 days/week)	Always	Always	Always	Always	Often (4-5 days/week)	Often (4-5 days/week)		Correct	Unfavorable	Good
ID 273	18-35 years	Male	Married	Others	Business	<10000 Tk	Yes- Going to workplace	Children less than 5 years old		No	No	Yes	Yes	No	No	Yes		Always	Scarcely (1 day/week)	Sometimes (2-3 days/week)	Sometimes (2-3 days/week)	Sometimes (2-3 days/week)	Often (4-5 days/week)	Scarcely (1 day/week)	Scarcely (1 day/week)	Sometimes (2-3 days/week)	Sometimes (2-3 days/week)		Incorrect	Favorable	Bad
ID 274	>55 years	Male	Married	Below SSC	Service and sales workers	10000-30000 Tk	Yes- Going to workplace	Both		No	No	Yes	Yes	No	No	Yes		Always	Sometimes (2-3 days/week)	Never	Never	Never	Sometimes (2-3 days/week)	Often (4-5 days/week)	Scarcely (1 day/week)	Never	Scarcely (1 day/week)		Incorrect	Favorable	Bad
ID 275	18-35 years	Female	Single	Bachelor's degree	Student	10000-30000 Tk	Yes- Going to workplace	Children less than 5 years old		Yes	Yes	Yes	Yes	No	No	No		Scarcely (1 day/week)	Often (4-5 days/week)	Sometimes (2-3 days/week)	Scarcely (1 day/week)	Often (4-5 days/week)	Often (4-5 days/week)	Often (4-5 days/week)	Often (4-5 days/week)	Sometimes (2-3 days/week)	Sometimes (2-3 days/week)		Correct	Favorable	Bad
ID 276	36-55 years	Female	Married	SSC	Others	>100000 Tk	Others	No		Yes	Yes	Yes	Yes	No	No	No		Always	Sometimes (2-3 days/week)	Scarcely (1 day/week)	Scarcely (1 day/week)	Always	Always	Always	Always	Often (4-5 days/week)	Sometimes (2-3 days/week)		Correct	Favorable	Bad
ID 277	18-35 years	Female	Single	Below SSC	Student	>100000 Tk	Others	No		No	Yes	Yes	Yes	No	No	Yes		Often (4-5 days/week)	Often (4-5 days/week)	Often (4-5 days/week)	Scarcely (1 day/week)	Always	Sometimes (2-3 days/week)	Always	Always	Sometimes (2-3 days/week)	Sometimes (2-3 days/week)		Correct	Favorable	Good
ID 278	18-35 years	Female	Single	HSC	Student	>100000 Tk	Others	No		Yes	Yes	Yes	Yes	Yes	No	Yes		Often (4-5 days/week)	Scarcely (1 day/week)	Scarcely (1 day/week)	Scarcely (1 day/week)	Always	Often (4-5 days/week)	Always	Always	Scarcely (1 day/week)	Sometimes (2-3 days/week)		Correct	Unfavorable	Bad
ID 279	18-35 years	Female	Married	Master's degree or above	Student	30000-50000 Tk	No	Both		No	Yes	Yes	Yes	No	No	Yes		Sometimes (2-3 days/week)	Often (4-5 days/week)	Scarcely (1 day/week)	Scarcely (1 day/week)	Often (4-5 days/week)	Always	Sometimes (2-3 days/week)	Sometimes (2-3 days/week)	Sometimes (2-3 days/week)	Scarcely (1 day/week)		Correct	Favorable	Bad
ID 280	18-35 years	Female	Single	Bachelor's degree	Student	10000-30000 Tk	No	No		Yes	Yes	Yes	Yes	Yes	No	Yes		Sometimes (2-3 days/week)	Often (4-5 days/week)	Scarcely (1 day/week)	Often (4-5 days/week)	Often (4-5 days/week)	Always	Always	Often (4-5 days/week)	Often (4-5 days/week)	Often (4-5 days/week)		Correct	Unfavorable	Good
ID 281	18-35 years	Female	Single	Bachelor's degree	Student	10000-30000 Tk	No	Both		Yes	Yes	Yes	Yes	Yes	Yes	Yes		Sometimes (2-3 days/week)	Often (4-5 days/week)	Sometimes (2-3 days/week)	Sometimes (2-3 days/week)	Often (4-5 days/week)	Always	Often (4-5 days/week)	Sometimes (2-3 days/week)	Scarcely (1 day/week)	Often (4-5 days/week)		Correct	Unfavorable	Good
ID 282	18-35 years	Male	Single	Bachelor's degree	Student	10000-30000 Tk	Others	No		Yes	Yes	Yes	Yes	Yes	Yes	Yes		Scarcely (1 day/week)	Scarcely (1 day/week)	Scarcely (1 day/week)	Scarcely (1 day/week)	Sometimes (2-3 days/week)	Sometimes (2-3 days/week)	Sometimes (2-3 days/week)	Scarcely (1 day/week)	Scarcely (1 day/week)	Scarcely (1 day/week)		Correct	Unfavorable	Bad
ID 283	18-35 years	Female	Single	Bachelor's degree	Student	10000-30000 Tk	Yes- Going to workplace	No		Yes	Yes	Yes	Yes	Yes	No	Yes		Often (4-5 days/week)	Sometimes (2-3 days/week)	Scarcely (1 day/week)	Scarcely (1 day/week)	Sometimes (2-3 days/week)	Scarcely (1 day/week)	Sometimes (2-3 days/week)	Sometimes (2-3 days/week)	Scarcely (1 day/week)	Scarcely (1 day/week)		Correct	Unfavorable	Bad
ID 284	18-35 years	Female	Single	Bachelor's degree	Student	<10000 Tk	No	Children less than 5 years old		Yes	Yes	Yes	Yes	No	No	No		Sometimes (2-3 days/week)	Sometimes (2-3 days/week)	Sometimes (2-3 days/week)	Sometimes (2-3 days/week)	Often (4-5 days/week)	Often (4-5 days/week)	Often (4-5 days/week)	Often (4-5 days/week)	Sometimes (2-3 days/week)	Scarcely (1 day/week)		Correct	Favorable	Good
ID 285	18-35 years	Male	Single	Below SSC	Service and sales workers	10000-30000 Tk	Yes- Going to workplace	Children less than 5 years old		No	No	Yes	Yes	No	No	Yes		Sometimes (2-3 days/week)	Often (4-5 days/week)	Often (4-5 days/week)	Scarcely (1 day/week)	Sometimes (2-3 days/week)	Often (4-5 days/week)	Sometimes (2-3 days/week)	Sometimes (2-3 days/week)	Often (4-5 days/week)	Scarcely (1 day/week)		Incorrect	Favorable	Bad
ID 286	>55 years	Male	Married	HSC	Business	30000-50000 Tk	Yes- Going to workplace	No		No	Yes	Yes	Yes	No	No	Yes		Often (4-5 days/week)	Often (4-5 days/week)	Scarcely (1 day/week)	Sometimes (2-3 days/week)	Sometimes (2-3 days/week)	Scarcely (1 day/week)	Often (4-5 days/week)	Scarcely (1 day/week)	Sometimes (2-3 days/week)	Sometimes (2-3 days/week)		Correct	Favorable	Bad
ID 287	>55 years	Male	Married	Below SSC	Laborer	10000-30000 Tk	Yes- Going to workplace	Elders more than 65 years		No	No	No	Yes	No	No	No		Never	Scarcely (1 day/week)	Scarcely (1 day/week)	Scarcely (1 day/week)	Sometimes (2-3 days/week)	Scarcely (1 day/week)	Never	Scarcely (1 day/week)	Scarcely (1 day/week)	Never		Incorrect	Favorable	Bad
ID 288	36-55 years	Male	Married	Below SSC	Service and sales workers	10000-30000 Tk	Yes- Going to workplace	No		Yes	Yes	Yes	Yes	No	No	No		Often (4-5 days/week)	Always	Often (4-5 days/week)	Scarcely (1 day/week)	Scarcely (1 day/week)	Often (4-5 days/week)	Sometimes (2-3 days/week)	Sometimes (2-3 days/week)	Sometimes (2-3 days/week)	Sometimes (2-3 days/week)		Correct	Favorable	Bad
ID 289	>55 years	Male	Married	Below SSC	Service and sales workers	10000-30000 Tk	Yes- Going to workplace	Elders more than 65 years		No	No	No	Yes	No	No	Yes		Often (4-5 days/week)	Sometimes (2-3 days/week)	Scarcely (1 day/week)	Sometimes (2-3 days/week)	Often (4-5 days/week)	Always	Scarcely (1 day/week)	Sometimes (2-3 days/week)	Often (4-5 days/week)	Sometimes (2-3 days/week)		Incorrect	Favorable	Bad
ID 290	36-55 years	Male	Married	Below SSC	Service and sales workers	30000-50000 Tk	Yes- Going to workplace	Children less than 5 years old		Yes	Yes	Yes	Yes	No	No	Yes		Sometimes (2-3 days/week)	Scarcely (1 day/week)	Sometimes (2-3 days/week)	Sometimes (2-3 days/week)	Always	Often (4-5 days/week)	Always	Sometimes (2-3 days/week)	Sometimes (2-3 days/week)	Often (4-5 days/week)		Correct	Favorable	Good
ID 291	>55 years	Male	Married	Below SSC	Service and sales workers	10000-30000 Tk	Yes- Going to workplace	Elders more than 65 years		Yes	Yes	Yes	Yes	Yes	No	Yes		Sometimes (2-3 days/week)	Often (4-5 days/week)	Sometimes (2-3 days/week)	Scarcely (1 day/week)	Sometimes (2-3 days/week)	Often (4-5 days/week)	Scarcely (1 day/week)	Sometimes (2-3 days/week)	Sometimes (2-3 days/week)	Sometimes (2-3 days/week)		Correct	Unfavorable	Bad
ID 292	18-35 years	Male	Married	Master's degree or above	Business	50000-100000 Tk	Yes- Going to workplace	Elders more than 65 years		Yes	Yes	Yes	Yes	No	No	No		Always	Often (4-5 days/week)	Scarcely (1 day/week)	Sometimes (2-3 days/week)	Often (4-5 days/week)	Sometimes (2-3 days/week)	Often (4-5 days/week)	Often (4-5 days/week)	Sometimes (2-3 days/week)	Sometimes (2-3 days/week)		Correct	Favorable	Good
ID 293	18-35 years	Male	Married	Others	Service and sales workers	<10000 Tk	Yes- Going to workplace	Children less than 5 years old		Yes	Yes	Yes	Yes	No	No	No		Sometimes (2-3 days/week)	Sometimes (2-3 days/week)	Often (4-5 days/week)	Sometimes (2-3 days/week)	Always	Often (4-5 days/week)	Often (4-5 days/week)	Sometimes (2-3 days/week)	Sometimes (2-3 days/week)	Scarcely (1 day/week)		Correct	Favorable	Good
ID 294	18-35 years	Male	Single	Bachelor's degree	Student	>100000 Tk	No	Both		Yes	Yes	Yes	Yes	Yes	Yes	Yes		Sometimes (2-3 days/week)	Often (4-5 days/week)	Scarcely (1 day/week)	Always	Always	Always	Always	Often (4-5 days/week)	Sometimes (2-3 days/week)	Scarcely (1 day/week)		Correct	Unfavorable	Bad
ID 295	18-35 years	Male	Single	SSC	Student	10000-30000 Tk	No	Both		Yes	Yes	Yes	Yes	No	No	No		Sometimes (2-3 days/week)	Sometimes (2-3 days/week)	Scarcely (1 day/week)	Scarcely (1 day/week)	Sometimes (2-3 days/week)	Scarcely (1 day/week)	Scarcely (1 day/week)	Scarcely (1 day/week)	Scarcely (1 day/week)	Scarcely (1 day/week)		Correct	Favorable	Bad
ID 296	18-35 years	Male	Single	HSC	Private job	10000-30000 Tk	Yes- Going to workplace	No		Yes	Yes	Yes	Yes	No	No	Yes		Sometimes (2-3 days/week)	Sometimes (2-3 days/week)	Sometimes (2-3 days/week)	Scarcely (1 day/week)	Sometimes (2-3 days/week)	Sometimes (2-3 days/week)	Often (4-5 days/week)	Scarcely (1 day/week)	Sometimes (2-3 days/week)	Often (4-5 days/week)		Correct	Favorable	Bad
ID 297	18-35 years	Male	Single	Others	Private job	>100000 Tk	Yes- Going to workplace	No		Yes	Yes	Yes	Yes	Yes	Yes	No		Sometimes (2-3 days/week)	Often (4-5 days/week)	Sometimes (2-3 days/week)	Scarcely (1 day/week)	Always	Often (4-5 days/week)	Scarcely (1 day/week)	Always	Often (4-5 days/week)	Sometimes (2-3 days/week)		Correct	Unfavorable	Bad
ID 298	>55 years	Male	Married	Bachelor's degree	Business	50000-100000 Tk	Yes- Going to workplace	No		Yes	Yes	Yes	Yes	No	No	No		Often (4-5 days/week)	Often (4-5 days/week)	Often (4-5 days/week)	Sometimes (2-3 days/week)	Often (4-5 days/week)	Often (4-5 days/week)	Often (4-5 days/week)	Sometimes (2-3 days/week)	Scarcely (1 day/week)	Sometimes (2-3 days/week)		Correct	Favorable	Good
ID 299	18-35 years	Female	Single	Bachelor's degree	Student	50000-100000 Tk	No	No		Yes	Yes	Yes	Yes	No	No	No		Always	Often (4-5 days/week)	Scarcely (1 day/week)	Scarcely (1 day/week)	Always	Often (4-5 days/week)	Always	Scarcely (1 day/week)	Scarcely (1 day/week)	Sometimes (2-3 days/week)		Correct	Favorable	Bad
ID 300	36-55 years	Female	Married	HSC	Others	50000-100000 Tk	No	No		Yes	Yes	Yes	Yes	No	No	No		Always	Sometimes (2-3 days/week)	Often (4-5 days/week)	Scarcely (1 day/week)	Often (4-5 days/week)	Sometimes (2-3 days/week)	Often (4-5 days/week)	Sometimes (2-3 days/week)	Scarcely (1 day/week)	Sometimes (2-3 days/week)		Correct	Favorable	Bad
ID 301	18-35 years	Male	Single	Bachelor's degree	Student	<10000 Tk	Yes- Working from home	Elders more than 65 years		Yes	Yes	Yes	Yes	Yes	Yes	Yes		Sometimes (2-3 days/week)	Scarcely (1 day/week)	Scarcely (1 day/week)	Sometimes (2-3 days/week)	Scarcely (1 day/week)	Scarcely (1 day/week)	Scarcely (1 day/week)	Sometimes (2-3 days/week)	Often (4-5 days/week)	Sometimes (2-3 days/week)		Correct	Unfavorable	Bad
ID 302	18-35 years	Male	Single	Below SSC	Student	30000-50000 Tk	No	No		Yes	Yes	Yes	Yes	Yes	Yes	Yes		Always	Scarcely (1 day/week)	Scarcely (1 day/week)	Scarcely (1 day/week)	Often (4-5 days/week)	Sometimes (2-3 days/week)	Often (4-5 days/week)	Scarcely (1 day/week)	Sometimes (2-3 days/week)	Scarcely (1 day/week)		Correct	Unfavorable	Bad
ID 303	18-35 years	Male	Married	Below SSC	Service and sales workers	<10000 Tk	Yes- Going to workplace	Children less than 5 years old		No	No	Yes	Yes	No	No	No		Sometimes (2-3 days/week)	Scarcely (1 day/week)	Sometimes (2-3 days/week)	Scarcely (1 day/week)	Scarcely (1 day/week)	Sometimes (2-3 days/week)	Scarcely (1 day/week)	Scarcely (1 day/week)	Scarcely (1 day/week)	Scarcely (1 day/week)		Incorrect	Favorable	Bad
ID 304	18-35 years	Male	Single	Below SSC	Service and sales workers	<10000 Tk	Yes- Going to workplace	Elders more than 65 years		No	No	Yes	No	No	No	No		Sometimes (2-3 days/week)	Scarcely (1 day/week)	Sometimes (2-3 days/week)	Scarcely (1 day/week)	Sometimes (2-3 days/week)	Sometimes (2-3 days/week)	Sometimes (2-3 days/week)	Scarcely (1 day/week)	Sometimes (2-3 days/week)	Scarcely (1 day/week)		Incorrect	Favorable	Bad
ID 305	18-35 years	Female	Married	Master's degree or above	Private job	30000-50000 Tk	Yes- Going to workplace	Children less than 5 years old		Yes	Yes	Yes	Yes	No	No	Yes		Sometimes (2-3 days/week)	Sometimes (2-3 days/week)	Scarcely (1 day/week)	Sometimes (2-3 days/week)	Often (4-5 days/week)	Often (4-5 days/week)	Often (4-5 days/week)	Often (4-5 days/week)	Often (4-5 days/week)	Sometimes (2-3 days/week)		Correct	Favorable	Good
ID 306	18-35 years	Male	Single	HSC	Student	<10000 Tk	No	No		Yes	Yes	Yes	Yes	Yes	Yes	Yes		Sometimes (2-3 days/week)	Scarcely (1 day/week)	Sometimes (2-3 days/week)	Sometimes (2-3 days/week)	Sometimes (2-3 days/week)	Sometimes (2-3 days/week)	Often (4-5 days/week)	Sometimes (2-3 days/week)	Sometimes (2-3 days/week)	Often (4-5 days/week)		Correct	Unfavorable	Good
ID 307	36-55 years	Male	Married	Others	Business	50000-100000 Tk	Yes- Going to workplace	Children less than 5 years old		Yes	Yes	Yes	Yes	No	No	No		Scarcely (1 day/week)	Scarcely (1 day/week)	Sometimes (2-3 days/week)	Sometimes (2-3 days/week)	Sometimes (2-3 days/week)	Sometimes (2-3 days/week)	Sometimes (2-3 days/week)	Sometimes (2-3 days/week)	Sometimes (2-3 days/week)	Often (4-5 days/week)		Correct	Favorable	Bad
ID 308	18-35 years	Male	Single	HSC	Student	50000-100000 Tk	No	No		Yes	Yes	Yes	Yes	No	No	No		Scarcely (1 day/week)	Scarcely (1 day/week)	Scarcely (1 day/week)	Sometimes (2-3 days/week)	Sometimes (2-3 days/week)	Sometimes (2-3 days/week)	Sometimes (2-3 days/week)	Sometimes (2-3 days/week)	Sometimes (2-3 days/week)	Scarcely (1 day/week)		Correct	Favorable	Bad
ID 309	18-35 years	Female	Single	HSC	Student	<10000 Tk	Yes- Going to workplace	No		Yes	Yes	Yes	Yes	Yes	No	Yes		Sometimes (2-3 days/week)	Scarcely (1 day/week)	Never	Never	Never	Sometimes (2-3 days/week)	Scarcely (1 day/week)	Never	Sometimes (2-3 days/week)	Scarcely (1 day/week)		Correct	Unfavorable	Bad
ID 310	18-35 years	Female	Single	Bachelor's degree	Student	50000-100000 Tk	No	No		Yes	Yes	Yes	Yes	Yes	No	No		Always	Sometimes (2-3 days/week)	Often (4-5 days/week)	Often (4-5 days/week)	Often (4-5 days/week)	Often (4-5 days/week)	Often (4-5 days/week)	Often (4-5 days/week)	Often (4-5 days/week)	Sometimes (2-3 days/week)		Correct	Favorable	Good
ID 311	18-35 years	Female	Single	HSC	Student	<10000 Tk	No	No		Yes	Yes	Yes	Yes	No	No	No		Sometimes (2-3 days/week)	Sometimes (2-3 days/week)	Sometimes (2-3 days/week)	Sometimes (2-3 days/week)	Sometimes (2-3 days/week)	Sometimes (2-3 days/week)	Sometimes (2-3 days/week)	Often (4-5 days/week)	Sometimes (2-3 days/week)	Sometimes (2-3 days/week)		Correct	Favorable	Good
ID 312	18-35 years	Male	Single	HSC	Student	>100000 Tk	No	No		Yes	Yes	Yes	Yes	No	No	No		Often (4-5 days/week)	Sometimes (2-3 days/week)	Sometimes (2-3 days/week)	Often (4-5 days/week)	Always	Often (4-5 days/week)	Often (4-5 days/week)	Always	Often (4-5 days/week)	Often (4-5 days/week)		Correct	Favorable	Good
ID 313	18-35 years	Female	Single	HSC	Student	10000-30000 Tk	Yes- Working from home	No		Yes	Yes	Yes	Yes	No	No	No		Always	Often (4-5 days/week)	Often (4-5 days/week)	Sometimes (2-3 days/week)	Always	Always	Always	Always	Sometimes (2-3 days/week)	Often (4-5 days/week)		Correct	Favorable	Good
ID 314	18-35 years	Male	Married	HSC	Government job	10000-30000 Tk	Yes- Going to workplace	No		Yes	Yes	Yes	Yes	No	No	Yes		Scarcely (1 day/week)	Sometimes (2-3 days/week)	Always	Sometimes (2-3 days/week)	Always	Always	Often (4-5 days/week)	Sometimes (2-3 days/week)	Sometimes (2-3 days/week)	Sometimes (2-3 days/week)		Correct	Favorable	Good
ID 315	36-55 years	Male	Married	SSC	Government job	10000-30000 Tk	Yes- Going to workplace	Both		No	No	Yes	Yes	No	No	No		Scarcely (1 day/week)	Sometimes (2-3 days/week)	Sometimes (2-3 days/week)	Scarcely (1 day/week)	Often (4-5 days/week)	Sometimes (2-3 days/week)	Sometimes (2-3 days/week)	Sometimes (2-3 days/week)	Scarcely (1 day/week)	Sometimes (2-3 days/week)		Incorrect	Favorable	Bad
ID 316	18-35 years	Male	Single	HSC	Government job	10000-30000 Tk	Yes- Going to workplace	Elders more than 65 years		Yes	Yes	Yes	Yes	No	No	No		Sometimes (2-3 days/week)	Sometimes (2-3 days/week)	Sometimes (2-3 days/week)	Scarcely (1 day/week)	Sometimes (2-3 days/week)	Always	Sometimes (2-3 days/week)	Sometimes (2-3 days/week)	Often (4-5 days/week)	Often (4-5 days/week)		Correct	Favorable	Good
ID 317	18-35 years	Male	Married	SSC	Government job	<10000 Tk	Yes- Going to workplace	No		Yes	Yes	Yes	Yes	No	No	No		Sometimes (2-3 days/week)	Always	Sometimes (2-3 days/week)	Often (4-5 days/week)	Often (4-5 days/week)	Always	Often (4-5 days/week)	Sometimes (2-3 days/week)	Sometimes (2-3 days/week)	Sometimes (2-3 days/week)		Correct	Favorable	Good
ID 318	18-35 years	Male	Married	SSC	Government job	10000-30000 Tk	Yes- Going to workplace	Both		Yes	Yes	Yes	Yes	No	No	Yes		Sometimes (2-3 days/week)	Often (4-5 days/week)	Often (4-5 days/week)	Sometimes (2-3 days/week)	Often (4-5 days/week)	Often (4-5 days/week)	Sometimes (2-3 days/week)	Sometimes (2-3 days/week)	Sometimes (2-3 days/week)	Sometimes (2-3 days/week)		Correct	Favorable	Good
ID 319	18-35 years	Male	Married	HSC	Government job	10000-30000 Tk	Yes- Going to workplace	Elders more than 65 years		Yes	Yes	Yes	Yes	Yes	Yes	No		Sometimes (2-3 days/week)	Scarcely (1 day/week)	Often (4-5 days/week)	Sometimes (2-3 days/week)	Sometimes (2-3 days/week)	Never	Always	Sometimes (2-3 days/week)	Often (4-5 days/week)	Often (4-5 days/week)		Correct	Unfavorable	Bad
ID 320	18-35 years	Male	Married	Master's degree or above	Government job	10000-30000 Tk	Yes- Going to workplace	Both		Yes	Yes	Yes	Yes	Yes	No	No		Always	Always	Scarcely (1 day/week)	Scarcely (1 day/week)	Always	Always	Always	Often (4-5 days/week)	Always	Sometimes (2-3 days/week)		Correct	Favorable	Bad
ID 321	18-35 years	Male	Married	Below SSC	Service and sales workers	10000-30000 Tk	Yes- Going to workplace	Elders more than 65 years		No	Yes	Yes	Yes	No	No	No		Often (4-5 days/week)	Sometimes (2-3 days/week)	Sometimes (2-3 days/week)	Sometimes (2-3 days/week)	Often (4-5 days/week)	Sometimes (2-3 days/week)	Often (4-5 days/week)	Sometimes (2-3 days/week)	Sometimes (2-3 days/week)	Often (4-5 days/week)		Correct	Favorable	Good
ID 322	18-35 years	Male	Single	HSC	Business	<10000 Tk	Yes- Going to workplace	Children less than 5 years old		Yes	Yes	Yes	Yes	No	No	No		Sometimes (2-3 days/week)	Always	Often (4-5 days/week)	Always	Often (4-5 days/week)	Sometimes (2-3 days/week)	Often (4-5 days/week)	Sometimes (2-3 days/week)	Scarcely (1 day/week)	Sometimes (2-3 days/week)		Correct	Favorable	Good
ID 323	18-35 years	Male	Married	SSC	Government job	10000-30000 Tk	Yes- Going to workplace	No		Yes	Yes	Yes	Yes	Yes	No	No		Always	Always	Scarcely (1 day/week)	Often (4-5 days/week)	Always	Always	Sometimes (2-3 days/week)	Scarcely (1 day/week)	Sometimes (2-3 days/week)	Sometimes (2-3 days/week)		Correct	Favorable	Bad
ID 324	18-35 years	Male	Single	SSC	Student	50000-100000 Tk	No	No		Yes	Yes	Yes	Yes	No	No	No		Sometimes (2-3 days/week)	Sometimes (2-3 days/week)	Scarcely (1 day/week)	Often (4-5 days/week)	Often (4-5 days/week)	Scarcely (1 day/week)	Often (4-5 days/week)	Often (4-5 days/week)	Often (4-5 days/week)	Scarcely (1 day/week)		Correct	Favorable	Bad
ID 325	18-35 years	Female	Single	HSC	Student	50000-100000 Tk	Yes- Working from home	Both		Yes	Yes	Yes	Yes	Yes	Yes	Yes		Always	Often (4-5 days/week)	Always	Often (4-5 days/week)	Always	Always	Always	Always	Sometimes (2-3 days/week)	Sometimes (2-3 days/week)		Correct	Unfavorable	Good
ID 326	18-35 years	Female	Single	Bachelor's degree	Student	<10000 Tk	No	Both		Yes	Yes	Yes	Yes	Yes	Yes	Yes		Always	Scarcely (1 day/week)	Always	Never	Never	Never	Sometimes (2-3 days/week)	Always	Scarcely (1 day/week)	Never		Correct	Unfavorable	Bad
ID 327	18-35 years	Female	Single	Bachelor's degree	Student	10000-30000 Tk	No	Elders more than 65 years		Yes	Yes	Yes	Yes	No	No	No		Often (4-5 days/week)	Sometimes (2-3 days/week)	Often (4-5 days/week)	Often (4-5 days/week)	Sometimes (2-3 days/week)	Always	Always	Sometimes (2-3 days/week)	Sometimes (2-3 days/week)	Always		Correct	Favorable	Good
ID 328	18-35 years	Female	Single	Bachelor's degree	Student	10000-30000 Tk	No	No		Yes	Yes	Yes	Yes	No	Yes	Yes		Sometimes (2-3 days/week)	Sometimes (2-3 days/week)	Scarcely (1 day/week)	Scarcely (1 day/week)	Sometimes (2-3 days/week)	Often (4-5 days/week)	Sometimes (2-3 days/week)	Sometimes (2-3 days/week)	Scarcely (1 day/week)	Scarcely (1 day/week)		Correct	Unfavorable	Bad
ID 329	18-35 years	Male	Single	Bachelor's degree	Student	30000-50000 Tk	No	No		Yes	Yes	Yes	Yes	Yes	Yes	Yes		Often (4-5 days/week)	Sometimes (2-3 days/week)	Sometimes (2-3 days/week)	Sometimes (2-3 days/week)	Scarcely (1 day/week)	Sometimes (2-3 days/week)	Scarcely (1 day/week)	Scarcely (1 day/week)	Scarcely (1 day/week)	Sometimes (2-3 days/week)		Correct	Unfavorable	Bad
ID 330	18-35 years	Female	Single	Bachelor's degree	Student	10000-30000 Tk	No	No		Yes	Yes	Yes	Yes	Yes	Yes	Yes		Scarcely (1 day/week)	Often (4-5 days/week)	Sometimes (2-3 days/week)	Sometimes (2-3 days/week)	Sometimes (2-3 days/week)	Often (4-5 days/week)	Scarcely (1 day/week)	Scarcely (1 day/week)	Scarcely (1 day/week)	Scarcely (1 day/week)		Correct	Unfavorable	Bad
ID 331	18-35 years	Female	Single	Bachelor's degree	Student	30000-50000 Tk	Yes- Working from home	No		Yes	Yes	Yes	Yes	Yes	No	Yes		Sometimes (2-3 days/week)	Often (4-5 days/week)	Sometimes (2-3 days/week)	Sometimes (2-3 days/week)	Often (4-5 days/week)	Sometimes (2-3 days/week)	Often (4-5 days/week)	Often (4-5 days/week)	Scarcely (1 day/week)	Scarcely (1 day/week)		Correct	Unfavorable	Bad
ID 332	18-35 years	Female	Single	Bachelor's degree	Student	10000-30000 Tk	No	No		Yes	No	Yes	Yes	Yes	Yes	Yes		Scarcely (1 day/week)	Often (4-5 days/week)	Scarcely (1 day/week)	Sometimes (2-3 days/week)	Often (4-5 days/week)	Scarcely (1 day/week)	Often (4-5 days/week)	Scarcely (1 day/week)	Sometimes (2-3 days/week)	Scarcely (1 day/week)		Correct	Unfavorable	Bad
ID 333	18-35 years	Female	Single	Bachelor's degree	Student	50000-100000 Tk	No	Elders more than 65 years		Yes	Yes	Yes	Yes	No	Yes	No		Sometimes (2-3 days/week)	Often (4-5 days/week)	Always	Sometimes (2-3 days/week)	Often (4-5 days/week)	Often (4-5 days/week)	Always	Often (4-5 days/week)	Sometimes (2-3 days/week)	Scarcely (1 day/week)		Correct	Favorable	Good
ID 334	18-35 years	Female	Single	Bachelor's degree	Student	10000-30000 Tk	No	No		Yes	Yes	Yes	Yes	Yes	No	No		Sometimes (2-3 days/week)	Sometimes (2-3 days/week)	Sometimes (2-3 days/week)	Scarcely (1 day/week)	Often (4-5 days/week)	Often (4-5 days/week)	Often (4-5 days/week)	Sometimes (2-3 days/week)	Sometimes (2-3 days/week)	Often (4-5 days/week)		Correct	Favorable	Good
ID 335	18-35 years	Female	Single	Bachelor's degree	Student	50000-100000 Tk	No	No		Yes	Yes	Yes	Yes	No	Yes	No		Always	Sometimes (2-3 days/week)	Often (4-5 days/week)	Scarcely (1 day/week)	Always	Often (4-5 days/week)	Often (4-5 days/week)	Sometimes (2-3 days/week)	Often (4-5 days/week)	Often (4-5 days/week)		Correct	Favorable	Good
ID 336	18-35 years	Female	Single	Bachelor's degree	Student	10000-30000 Tk	No	No		Yes	Yes	Yes	Yes	No	No	No		Often (4-5 days/week)	Sometimes (2-3 days/week)	Sometimes (2-3 days/week)	Sometimes (2-3 days/week)	Often (4-5 days/week)	Sometimes (2-3 days/week)	Sometimes (2-3 days/week)	Sometimes (2-3 days/week)	Sometimes (2-3 days/week)	Sometimes (2-3 days/week)		Correct	Favorable	Good
ID 337	18-35 years	Female	Married	Master's degree or above	Private job	>100000 Tk	Yes- Going to workplace	Both		Yes	Yes	Yes	Yes	No	No	No		Always	Often (4-5 days/week)	Sometimes (2-3 days/week)	Scarcely (1 day/week)	Often (4-5 days/week)	Sometimes (2-3 days/week)	Often (4-5 days/week)	Scarcely (1 day/week)	Scarcely (1 day/week)	Often (4-5 days/week)		Correct	Favorable	Bad
ID 338	18-35 years	Female	Single	Bachelor's degree	Service and sales workers	50000-100000 Tk	No	No		Yes	Yes	Yes	Yes	No	No	No		Sometimes (2-3 days/week)	Sometimes (2-3 days/week)	Sometimes (2-3 days/week)	Sometimes (2-3 days/week)	Often (4-5 days/week)	Sometimes (2-3 days/week)	Sometimes (2-3 days/week)	Often (4-5 days/week)	Sometimes (2-3 days/week)	Sometimes (2-3 days/week)		Correct	Favorable	Good
ID 339	18-35 years	Female	Married	Master's degree or above	Student	30000-50000 Tk	No	No		Yes	Yes	Yes	Yes	No	No	No		Sometimes (2-3 days/week)	Often (4-5 days/week)	Often (4-5 days/week)	Often (4-5 days/week)	Sometimes (2-3 days/week)	Sometimes (2-3 days/week)	Sometimes (2-3 days/week)	Sometimes (2-3 days/week)	Often (4-5 days/week)	Sometimes (2-3 days/week)		Correct	Favorable	Good
ID 340	18-35 years	Female	Single	HSC	Student	>100000 Tk	No	No		Yes	Yes	Yes	Yes	Yes	Yes	Yes		Often (4-5 days/week)	Often (4-5 days/week)	Sometimes (2-3 days/week)	Sometimes (2-3 days/week)	Sometimes (2-3 days/week)	Often (4-5 days/week)	Often (4-5 days/week)	Often (4-5 days/week)	Sometimes (2-3 days/week)	Sometimes (2-3 days/week)		Correct	Unfavorable	Good
ID 341	18-35 years	Female	Single	SSC	Student	50000-100000 Tk	No	Children less than 5 years old		Yes	Yes	Yes	Yes	Yes	Yes	Yes		Scarcely (1 day/week)	Scarcely (1 day/week)	Scarcely (1 day/week)	Often (4-5 days/week)	Often (4-5 days/week)	Often (4-5 days/week)	Often (4-5 days/week)	Often (4-5 days/week)	Often (4-5 days/week)	Sometimes (2-3 days/week)		Correct	Unfavorable	Bad
ID 342	18-35 years	Female	Single	Bachelor's degree	Student	50000-100000 Tk	No	Both		Yes	Yes	Yes	Yes	No	No	No		Sometimes (2-3 days/week)	Sometimes (2-3 days/week)	Sometimes (2-3 days/week)	Sometimes (2-3 days/week)	Sometimes (2-3 days/week)	Sometimes (2-3 days/week)	Sometimes (2-3 days/week)	Sometimes (2-3 days/week)	Sometimes (2-3 days/week)	Sometimes (2-3 days/week)		Correct	Favorable	Good
ID 343	18-35 years	Female	Single	Bachelor's degree	Student	10000-30000 Tk	Yes- Going to workplace	No		Yes	Yes	Yes	Yes	Yes	No	Yes		Sometimes (2-3 days/week)	Often (4-5 days/week)	Scarcely (1 day/week)	Sometimes (2-3 days/week)	Always	Often (4-5 days/week)	Sometimes (2-3 days/week)	Scarcely (1 day/week)	Scarcely (1 day/week)	Sometimes (2-3 days/week)		Correct	Unfavorable	Bad
ID 344	18-35 years	Female	Single	HSC	Student	10000-30000 Tk	No	Both		Yes	Yes	Yes	Yes	Yes	No	Yes		Always	Often (4-5 days/week)	Often (4-5 days/week)	Often (4-5 days/week)	Often (4-5 days/week)	Often (4-5 days/week)	Often (4-5 days/week)	Often (4-5 days/week)	Sometimes (2-3 days/week)	Often (4-5 days/week)		Correct	Unfavorable	Good
ID 345	18-35 years	Male	Married	Master's degree or above	Service and sales workers	30000-50000 Tk	Yes- Working from home	Children less than 5 years old		Yes	Yes	Yes	Yes	Yes	Yes	Yes		Scarcely (1 day/week)	Sometimes (2-3 days/week)	Sometimes (2-3 days/week)	Scarcely (1 day/week)	Scarcely (1 day/week)	Scarcely (1 day/week)	Scarcely (1 day/week)	Sometimes (2-3 days/week)	Sometimes (2-3 days/week)	Scarcely (1 day/week)		Correct	Unfavorable	Bad
ID 346	18-35 years	Female	Married	Bachelor's degree	Others	30000-50000 Tk	Yes- Going to workplace	Children less than 5 years old		Yes	Yes	Yes	Yes	No	No	Yes		Scarcely (1 day/week)	Sometimes (2-3 days/week)	Sometimes (2-3 days/week)	Scarcely (1 day/week)	Scarcely (1 day/week)	Scarcely (1 day/week)	Sometimes (2-3 days/week)	Sometimes (2-3 days/week)	Scarcely (1 day/week)	Scarcely (1 day/week)		Correct	Favorable	Bad
ID 347	18-35 years	Female	Single	Bachelor's degree	Student	10000-30000 Tk	Yes- Working from home	Both		Yes	Yes	Yes	Yes	Yes	No	Yes		Often (4-5 days/week)	Often (4-5 days/week)	Often (4-5 days/week)	Scarcely (1 day/week)	Often (4-5 days/week)	Often (4-5 days/week)	Often (4-5 days/week)	Often (4-5 days/week)	Often (4-5 days/week)	Sometimes (2-3 days/week)		Correct	Unfavorable	Good
ID 348	36-55 years	Female	Married	HSC	Others	10000-30000 Tk	Others	Both		Yes	Yes	Yes	Yes	No	No	No		Often (4-5 days/week)	Often (4-5 days/week)	Often (4-5 days/week)	Often (4-5 days/week)	Often (4-5 days/week)	Scarcely (1 day/week)	Often (4-5 days/week)	Often (4-5 days/week)	Often (4-5 days/week)	Sometimes (2-3 days/week)		Correct	Favorable	Good
ID 349	18-35 years	Female	Single	Bachelor's degree	Student	>100000 Tk	Yes- Working from home	Elders more than 65 years		Yes	Yes	Yes	Yes	No	No	No		Often (4-5 days/week)	Often (4-5 days/week)	Often (4-5 days/week)	Often (4-5 days/week)	Often (4-5 days/week)	Often (4-5 days/week)	Often (4-5 days/week)	Often (4-5 days/week)	Often (4-5 days/week)	Often (4-5 days/week)		Correct	Favorable	Good
ID 350	18-35 years	Female	Single	Bachelor's degree	Service and sales workers	10000-30000 Tk	Yes- Going to workplace	Children less than 5 years old		Yes	Yes	Yes	Yes	Yes	No	No		Always	Often (4-5 days/week)	Scarcely (1 day/week)	Sometimes (2-3 days/week)	Scarcely (1 day/week)	Scarcely (1 day/week)	Always	Often (4-5 days/week)	Scarcely (1 day/week)	Scarcely (1 day/week)		Correct	Favorable	Bad
ID 351	18-35 years	Male	Single	Below SSC	Student	50000-100000 Tk	Yes- Going to workplace	Children less than 5 years old		Yes	Yes	Yes	Yes	No	No	Yes		Scarcely (1 day/week)	Sometimes (2-3 days/week)	Sometimes (2-3 days/week)	Scarcely (1 day/week)	Scarcely (1 day/week)	Scarcely (1 day/week)	Scarcely (1 day/week)	Sometimes (2-3 days/week)	Sometimes (2-3 days/week)	Sometimes (2-3 days/week)		Correct	Favorable	Bad
ID 352	18-35 years	Female	Single	Bachelor's degree	Government job	30000-50000 Tk	Yes- Going to workplace	Children less than 5 years old		Yes	Yes	Yes	Yes	Yes	Yes	Yes		Sometimes (2-3 days/week)	Sometimes (2-3 days/week)	Sometimes (2-3 days/week)	Sometimes (2-3 days/week)	Often (4-5 days/week)	Always	Sometimes (2-3 days/week)	Often (4-5 days/week)	Often (4-5 days/week)	Often (4-5 days/week)		Correct	Unfavorable	Good
ID 353	36-55 years	Female	Married	SSC	Private job	50000-100000 Tk	Yes- Going to workplace	Children less than 5 years old		Yes	Yes	Yes	Yes	Yes	No	No		Often (4-5 days/week)	Often (4-5 days/week)	Sometimes (2-3 days/week)	Often (4-5 days/week)	Sometimes (2-3 days/week)	Sometimes (2-3 days/week)	Sometimes (2-3 days/week)	Sometimes (2-3 days/week)	Often (4-5 days/week)	Sometimes (2-3 days/week)		Correct	Favorable	Good
ID 354	18-35 years	Female	Married	Master's degree or above	Government job	50000-100000 Tk	Yes- Going to workplace	Both		Yes	Yes	Yes	Yes	Yes	No	No		Often (4-5 days/week)	Always	Often (4-5 days/week)	Always	Often (4-5 days/week)	Often (4-5 days/week)	Sometimes (2-3 days/week)	Always	Scarcely (1 day/week)	Always		Correct	Favorable	Good
ID 355	18-35 years	Female	Married	Bachelor's degree	Student	50000-100000 Tk	Others	Elders more than 65 years		Yes	Yes	Yes	Yes	Yes	Yes	Yes		Sometimes (2-3 days/week)	Often (4-5 days/week)	Often (4-5 days/week)	Often (4-5 days/week)	Sometimes (2-3 days/week)	Sometimes (2-3 days/week)	Sometimes (2-3 days/week)	Sometimes (2-3 days/week)	Sometimes (2-3 days/week)	Sometimes (2-3 days/week)		Correct	Unfavorable	Good
ID 356	18-35 years	Female	Married	Bachelor's degree	Student	50000-100000 Tk	Yes- Going to workplace	Children less than 5 years old		Yes	Yes	Yes	Yes	Yes	Yes	Yes		Sometimes (2-3 days/week)	Sometimes (2-3 days/week)	Sometimes (2-3 days/week)	Sometimes (2-3 days/week)	Sometimes (2-3 days/week)	Sometimes (2-3 days/week)	Sometimes (2-3 days/week)	Often (4-5 days/week)	Often (4-5 days/week)	Scarcely (1 day/week)		Correct	Unfavorable	Good
ID 357	18-35 years	Female	Single	Bachelor's degree	Student	30000-50000 Tk	No	Children less than 5 years old		Yes	Yes	Yes	Yes	Yes	Yes	Yes		Sometimes (2-3 days/week)	Sometimes (2-3 days/week)	Sometimes (2-3 days/week)	Sometimes (2-3 days/week)	Sometimes (2-3 days/week)	Sometimes (2-3 days/week)	Often (4-5 days/week)	Often (4-5 days/week)	Always	Scarcely (1 day/week)		Correct	Unfavorable	Good
ID 358	18-35 years	Female	Single	Bachelor's degree	Student	>100000 Tk	Yes- Going to workplace	No		Yes	Yes	Yes	Yes	Yes	No	Yes		Scarcely (1 day/week)	Often (4-5 days/week)	Often (4-5 days/week)	Sometimes (2-3 days/week)	Always	Often (4-5 days/week)	Sometimes (2-3 days/week)	Often (4-5 days/week)	Sometimes (2-3 days/week)	Sometimes (2-3 days/week)		Correct	Unfavorable	Good
ID 359	18-35 years	Female	Single	HSC	Student	50000-100000 Tk	Others	No		Yes	Yes	Yes	Yes	No	No	No		Scarcely (1 day/week)	Sometimes (2-3 days/week)	Sometimes (2-3 days/week)	Sometimes (2-3 days/week)	Always	Sometimes (2-3 days/week)	Often (4-5 days/week)	Sometimes (2-3 days/week)	Sometimes (2-3 days/week)	Sometimes (2-3 days/week)		Correct	Favorable	Good
ID 360	36-55 years	Female	Married	SSC	Others	10000-30000 Tk	No	No		Yes	No	Yes	Yes	No	No	No		Often (4-5 days/week)	Sometimes (2-3 days/week)	Sometimes (2-3 days/week)	Scarcely (1 day/week)	Sometimes (2-3 days/week)	Often (4-5 days/week)	Sometimes (2-3 days/week)	Scarcely (1 day/week)	Scarcely (1 day/week)	Sometimes (2-3 days/week)		Correct	Favorable	Bad
ID 361	36-55 years	Male	Married	Bachelor's degree	Private job	10000-30000 Tk	Yes- Going to workplace	No		Yes	No	Yes	Yes	No	No	No		Always	Sometimes (2-3 days/week)	Often (4-5 days/week)	Scarcely (1 day/week)	Often (4-5 days/week)	Sometimes (2-3 days/week)	Often (4-5 days/week)	Sometimes (2-3 days/week)	Often (4-5 days/week)	Sometimes (2-3 days/week)		Correct	Favorable	Good
ID 362	18-35 years	Male	Single	Bachelor's degree	Student	<10000 Tk	No	No		Yes	Yes	Yes	Yes	Yes	Yes	Yes		Sometimes (2-3 days/week)	Sometimes (2-3 days/week)	Scarcely (1 day/week)	Scarcely (1 day/week)	Sometimes (2-3 days/week)	Sometimes (2-3 days/week)	Always	Scarcely (1 day/week)	Scarcely (1 day/week)	Sometimes (2-3 days/week)		Correct	Unfavorable	Bad
ID 363	18-35 years	Male	Single	Bachelor's degree	Student	10000-30000 Tk	No	No		Yes	Yes	Yes	Yes	No	No	No		Scarcely (1 day/week)	Always	Sometimes (2-3 days/week)	Scarcely (1 day/week)	Often (4-5 days/week)	Always	Always	Often (4-5 days/week)	Often (4-5 days/week)	Often (4-5 days/week)		Correct	Favorable	Bad
ID 364	18-35 years	Female	Single	HSC	Student	50000-100000 Tk	No	No		Yes	Yes	Yes	Yes	No	No	Yes		Sometimes (2-3 days/week)	Always	Scarcely (1 day/week)	Sometimes (2-3 days/week)	Sometimes (2-3 days/week)	Scarcely (1 day/week)	Scarcely (1 day/week)	Scarcely (1 day/week)	Scarcely (1 day/week)	Scarcely (1 day/week)		Correct	Favorable	Bad
ID 365	18-35 years	Female	Single	HSC	Student	50000-100000 Tk	No	No		Yes	Yes	Yes	Yes	No	Yes	Yes		Often (4-5 days/week)	Often (4-5 days/week)	Scarcely (1 day/week)	Sometimes (2-3 days/week)	Often (4-5 days/week)	Always	Always	Often (4-5 days/week)	Often (4-5 days/week)	Sometimes (2-3 days/week)		Correct	Unfavorable	Good
ID 366	18-35 years	Male	Single	Bachelor's degree	Student	10000-30000 Tk	No	No		Yes	Yes	Yes	Yes	No	No	Yes		Often (4-5 days/week)	Sometimes (2-3 days/week)	Sometimes (2-3 days/week)	Often (4-5 days/week)	Often (4-5 days/week)	Often (4-5 days/week)	Sometimes (2-3 days/week)	Sometimes (2-3 days/week)	Sometimes (2-3 days/week)	Sometimes (2-3 days/week)		Correct	Favorable	Good
ID 367	18-35 years	Female	Single	HSC	Student	10000-30000 Tk	No	Elders more than 65 years		Yes	Yes	Yes	Yes	Yes	Yes	Yes		Scarcely (1 day/week)	Often (4-5 days/week)	Sometimes (2-3 days/week)	Sometimes (2-3 days/week)	Often (4-5 days/week)	Sometimes (2-3 days/week)	Often (4-5 days/week)	Sometimes (2-3 days/week)	Scarcely (1 day/week)	Sometimes (2-3 days/week)		Correct	Unfavorable	Bad
ID 368	18-35 years	Male	Single	Bachelor's degree	Student	10000-30000 Tk	No	Elders more than 65 years		Yes	Yes	Yes	Yes	Yes	No	Yes		Scarcely (1 day/week)	Sometimes (2-3 days/week)	Never	Scarcely (1 day/week)	Often (4-5 days/week)	Often (4-5 days/week)	Sometimes (2-3 days/week)	Scarcely (1 day/week)	Never	Sometimes (2-3 days/week)		Correct	Unfavorable	Bad
ID 369	18-35 years	Female	Married	Bachelor's degree	Student	30000-50000 Tk	No	No		Yes	Yes	Yes	Yes	No	Yes	No		Often (4-5 days/week)	Often (4-5 days/week)	Sometimes (2-3 days/week)	Often (4-5 days/week)	Sometimes (2-3 days/week)	Often (4-5 days/week)	Sometimes (2-3 days/week)	Often (4-5 days/week)	Often (4-5 days/week)	Sometimes (2-3 days/week)		Correct	Favorable	Good
ID 370	18-35 years	Male	Single	Bachelor's degree	Student	10000-30000 Tk	No	No		Yes	Yes	Yes	Yes	Yes	Yes	Yes		Sometimes (2-3 days/week)	Often (4-5 days/week)	Often (4-5 days/week)	Often (4-5 days/week)	Sometimes (2-3 days/week)	Often (4-5 days/week)	Often (4-5 days/week)	Sometimes (2-3 days/week)	Sometimes (2-3 days/week)	Often (4-5 days/week)		Correct	Unfavorable	Good
ID 371	18-35 years	Male	Single	Bachelor's degree	Student	30000-50000 Tk	No	No		Yes	Yes	Yes	Yes	No	No	No		Often (4-5 days/week)	Often (4-5 days/week)	Sometimes (2-3 days/week)	Often (4-5 days/week)	Often (4-5 days/week)	Always	Often (4-5 days/week)	Sometimes (2-3 days/week)	Scarcely (1 day/week)	Sometimes (2-3 days/week)		Correct	Favorable	Good
ID 372	18-35 years	Male	Single	Bachelor's degree	Student	50000-100000 Tk	Yes- Working from home	Both		Yes	Yes	Yes	Yes	No	No	No		Often (4-5 days/week)	Scarcely (1 day/week)	Often (4-5 days/week)	Sometimes (2-3 days/week)	Sometimes (2-3 days/week)	Sometimes (2-3 days/week)	Sometimes (2-3 days/week)	Sometimes (2-3 days/week)	Sometimes (2-3 days/week)	Scarcely (1 day/week)		Correct	Favorable	Bad
ID 373	18-35 years	Male	Single	Bachelor's degree	Student	10000-30000 Tk	No	No		Yes	Yes	Yes	Yes	Yes	No	Yes		Often (4-5 days/week)	Sometimes (2-3 days/week)	Sometimes (2-3 days/week)	Scarcely (1 day/week)	Sometimes (2-3 days/week)	Often (4-5 days/week)	Always	Often (4-5 days/week)	Scarcely (1 day/week)	Sometimes (2-3 days/week)		Correct	Unfavorable	Bad
ID 374	18-35 years	Male	Single	Bachelor's degree	Student	10000-30000 Tk	No	No		Yes	No	Yes	Yes	No	Yes	Yes		Sometimes (2-3 days/week)	Sometimes (2-3 days/week)	Sometimes (2-3 days/week)	Sometimes (2-3 days/week)	Often (4-5 days/week)	Often (4-5 days/week)	Often (4-5 days/week)	Often (4-5 days/week)	Often (4-5 days/week)	Often (4-5 days/week)		Correct	Unfavorable	Good
ID 375	18-35 years	Male	Single	Bachelor's degree	Student	10000-30000 Tk	No	Elders more than 65 years		No	Yes	Yes	Yes	No	Yes	No		Sometimes (2-3 days/week)	Scarcely (1 day/week)	Never	Sometimes (2-3 days/week)	Often (4-5 days/week)	Often (4-5 days/week)	Often (4-5 days/week)	Sometimes (2-3 days/week)	Sometimes (2-3 days/week)	Scarcely (1 day/week)		Correct	Favorable	Bad
ID 376	18-35 years	Male	Single	Bachelor's degree	Student	50000-100000 Tk	No	No		Yes	Yes	Yes	Yes	No	No	No		Scarcely (1 day/week)	Scarcely (1 day/week)	Scarcely (1 day/week)	Never	Always	Scarcely (1 day/week)	Scarcely (1 day/week)	Sometimes (2-3 days/week)	Scarcely (1 day/week)	Sometimes (2-3 days/week)		Correct	Favorable	Bad
ID 377	18-35 years	Male	Single	Bachelor's degree	Student	10000-30000 Tk	No	Children less than 5 years old		Yes	Yes	Yes	Yes	No	No	No		Often (4-5 days/week)	Often (4-5 days/week)	Often (4-5 days/week)	Often (4-5 days/week)	Often (4-5 days/week)	Sometimes (2-3 days/week)	Always	Sometimes (2-3 days/week)	Sometimes (2-3 days/week)	Sometimes (2-3 days/week)		Correct	Favorable	Good
ID 378	18-35 years	Male	Single	HSC	Student	10000-30000 Tk	No	No		Yes	Yes	Yes	Yes	No	No	Yes		Sometimes (2-3 days/week)	Sometimes (2-3 days/week)	Often (4-5 days/week)	Scarcely (1 day/week)	Sometimes (2-3 days/week)	Often (4-5 days/week)	Sometimes (2-3 days/week)	Sometimes (2-3 days/week)	Scarcely (1 day/week)	Scarcely (1 day/week)		Correct	Favorable	Bad
ID 379	18-35 years	Female	Single	Bachelor's degree	Student	<10000 Tk	No	Both		Yes	Yes	Yes	Yes	No	No	No		Sometimes (2-3 days/week)	Sometimes (2-3 days/week)	Sometimes (2-3 days/week)	Sometimes (2-3 days/week)	Sometimes (2-3 days/week)	Sometimes (2-3 days/week)	Sometimes (2-3 days/week)	Scarcely (1 day/week)	Scarcely (1 day/week)	Scarcely (1 day/week)		Correct	Favorable	Bad
ID 380	>55 years	Female	Married	HSC	Others	>100000 Tk	No	Elders more than 65 years		Yes	No	Yes	Yes	No	No	No		Always	Always	Sometimes (2-3 days/week)	Scarcely (1 day/week)	Often (4-5 days/week)	Always	Often (4-5 days/week)	Often (4-5 days/week)	Always	Sometimes (2-3 days/week)		Correct	Favorable	Good
ID 381	18-35 years	Female	Single	Master's degree or above	Private job	>100000 Tk	Yes- Going to workplace	Elders more than 65 years		Yes	Yes	Yes	Yes	Yes	Yes	No		Often (4-5 days/week)	Sometimes (2-3 days/week)	Often (4-5 days/week)	Sometimes (2-3 days/week)	Often (4-5 days/week)	Often (4-5 days/week)	Often (4-5 days/week)	Sometimes (2-3 days/week)	Sometimes (2-3 days/week)	Sometimes (2-3 days/week)		Correct	Unfavorable	Good
ID 382	18-35 years	Male	Single	Bachelor's degree	Student	10000-30000 Tk	No	Both		Yes	Yes	Yes	Yes	Yes	No	Yes		Sometimes (2-3 days/week)	Always	Scarcely (1 day/week)	Sometimes (2-3 days/week)	Sometimes (2-3 days/week)	Sometimes (2-3 days/week)	Sometimes (2-3 days/week)	Sometimes (2-3 days/week)	Sometimes (2-3 days/week)	Sometimes (2-3 days/week)		Correct	Unfavorable	Good
ID 383	18-35 years	Male	Single	Bachelor's degree	Student	50000-100000 Tk	No	No		Yes	Yes	Yes	Yes	Yes	No	Yes		Sometimes (2-3 days/week)	Sometimes (2-3 days/week)	Scarcely (1 day/week)	Sometimes (2-3 days/week)	Always	Never	Always	Sometimes (2-3 days/week)	Sometimes (2-3 days/week)	Never		Correct	Unfavorable	Bad
ID 384	18-35 years	Male	Single	Bachelor's degree	Student	<10000 Tk	Others	No		Yes	Yes	Yes	Yes	No	Yes	No		Sometimes (2-3 days/week)	Scarcely (1 day/week)	Scarcely (1 day/week)	Scarcely (1 day/week)	Scarcely (1 day/week)	Scarcely (1 day/week)	Scarcely (1 day/week)	Scarcely (1 day/week)	Scarcely (1 day/week)	Scarcely (1 day/week)		Correct	Favorable	Bad
ID 385	18-35 years	Male	Single	Bachelor's degree	Student	>100000 Tk	No	Both		Yes	Yes	Yes	Yes	No	Yes	Yes		Often (4-5 days/week)	Sometimes (2-3 days/week)	Often (4-5 days/week)	Often (4-5 days/week)	Often (4-5 days/week)	Often (4-5 days/week)	Often (4-5 days/week)	Often (4-5 days/week)	Often (4-5 days/week)	Often (4-5 days/week)		Correct	Unfavorable	Good
ID 386	18-35 years	Male	Single	Bachelor's degree	Student	10000-30000 Tk	Yes- Working from home	Children less than 5 years old		Yes	Yes	Yes	Yes	No	No	No		Sometimes (2-3 days/week)	Often (4-5 days/week)	Scarcely (1 day/week)	Sometimes (2-3 days/week)	Often (4-5 days/week)	Sometimes (2-3 days/week)	Sometimes (2-3 days/week)	Scarcely (1 day/week)	Scarcely (1 day/week)	Sometimes (2-3 days/week)		Correct	Favorable	Bad
ID 387	18-35 years	Male	Single	Bachelor's degree	Student	<10000 Tk	No	No		Yes	Yes	Yes	Yes	Yes	Yes	Yes		Sometimes (2-3 days/week)	Often (4-5 days/week)	Sometimes (2-3 days/week)	Sometimes (2-3 days/week)	Always	Sometimes (2-3 days/week)	Often (4-5 days/week)	Often (4-5 days/week)	Sometimes (2-3 days/week)	Sometimes (2-3 days/week)		Correct	Unfavorable	Good
ID 388	18-35 years	Male	Single	Bachelor's degree	Student	30000-50000 Tk	Others	Both		Yes	Yes	Yes	Yes	No	No	No		Always	Always	Sometimes (2-3 days/week)	Always	Often (4-5 days/week)	Often (4-5 days/week)	Often (4-5 days/week)	Often (4-5 days/week)	Often (4-5 days/week)	Often (4-5 days/week)		Correct	Favorable	Good
ID 389	18-35 years	Male	Single	Bachelor's degree	Student	>100000 Tk	No	No		Yes	Yes	Yes	Yes	No	No	Yes		Scarcely (1 day/week)	Often (4-5 days/week)	Scarcely (1 day/week)	Sometimes (2-3 days/week)	Often (4-5 days/week)	Sometimes (2-3 days/week)	Often (4-5 days/week)	Sometimes (2-3 days/week)	Sometimes (2-3 days/week)	Sometimes (2-3 days/week)		Correct	Favorable	Bad
ID 390	18-35 years	Female	Single	Bachelor's degree	Student	30000-50000 Tk	No	No		Yes	Yes	Yes	Yes	No	No	Yes		Often (4-5 days/week)	Sometimes (2-3 days/week)	Scarcely (1 day/week)	Sometimes (2-3 days/week)	Often (4-5 days/week)	Often (4-5 days/week)	Often (4-5 days/week)	Sometimes (2-3 days/week)	Sometimes (2-3 days/week)	Scarcely (1 day/week)		Correct	Favorable	Bad
ID 391	18-35 years	Male	Single	Bachelor's degree	Student	30000-50000 Tk	No	Both		Yes	No	Yes	Yes	Yes	Yes	Yes		Scarcely (1 day/week)	Scarcely (1 day/week)	Scarcely (1 day/week)	Scarcely (1 day/week)	Scarcely (1 day/week)	Scarcely (1 day/week)	Scarcely (1 day/week)	Scarcely (1 day/week)	Scarcely (1 day/week)	Scarcely (1 day/week)		Correct	Unfavorable	Bad
ID 392	18-35 years	Male	Single	Bachelor's degree	Student	>100000 Tk	Others	No		Yes	Yes	Yes	Yes	No	No	Yes		Sometimes (2-3 days/week)	Sometimes (2-3 days/week)	Sometimes (2-3 days/week)	Sometimes (2-3 days/week)	Sometimes (2-3 days/week)	Sometimes (2-3 days/week)	Sometimes (2-3 days/week)	Sometimes (2-3 days/week)	Sometimes (2-3 days/week)	Sometimes (2-3 days/week)		Correct	Favorable	Good
ID 393	18-35 years	Male	Single	Bachelor's degree	Student	>100000 Tk	No	No		Yes	Yes	Yes	Yes	Yes	Yes	Yes		Scarcely (1 day/week)	Sometimes (2-3 days/week)	Scarcely (1 day/week)	Sometimes (2-3 days/week)	Often (4-5 days/week)	Sometimes (2-3 days/week)	Often (4-5 days/week)	Often (4-5 days/week)	Sometimes (2-3 days/week)	Sometimes (2-3 days/week)		Correct	Unfavorable	Bad
ID 394	18-35 years	Male	Single	Bachelor's degree	Student	<10000 Tk	No	No		No	No	No	Yes	No	No	No		Sometimes (2-3 days/week)	Sometimes (2-3 days/week)	Sometimes (2-3 days/week)	Sometimes (2-3 days/week)	Always	Sometimes (2-3 days/week)	Sometimes (2-3 days/week)	Sometimes (2-3 days/week)	Sometimes (2-3 days/week)	Sometimes (2-3 days/week)		Incorrect	Favorable	Good
ID 395	18-35 years	Male	Single	Bachelor's degree	Student	10000-30000 Tk	No	No		Yes	Yes	Yes	Yes	No	No	Yes		Scarcely (1 day/week)	Never	Never	Scarcely (1 day/week)	Always	Always	Often (4-5 days/week)	Sometimes (2-3 days/week)	Sometimes (2-3 days/week)	Scarcely (1 day/week)		Correct	Favorable	Bad
ID 396	18-35 years	Male	Single	Bachelor's degree	Student	50000-100000 Tk	No	No		Yes	Yes	Yes	Yes	Yes	No	Yes		Always	Always	Always	Always	Always	Always	Always	Always	Always	Always		Correct	Unfavorable	Good
ID 397	18-35 years	Male	Single	Bachelor's degree	Student	30000-50000 Tk	No	No		Yes	Yes	Yes	Yes	No	No	No		Sometimes (2-3 days/week)	Often (4-5 days/week)	Sometimes (2-3 days/week)	Scarcely (1 day/week)	Sometimes (2-3 days/week)	Sometimes (2-3 days/week)	Sometimes (2-3 days/week)	Scarcely (1 day/week)	Sometimes (2-3 days/week)	Sometimes (2-3 days/week)		Correct	Favorable	Bad
ID 398	18-35 years	Male	Single	Bachelor's degree	Student	30000-50000 Tk	No	Children less than 5 years old		Yes	Yes	Yes	Yes	Yes	Yes	Yes		Always	Sometimes (2-3 days/week)	Sometimes (2-3 days/week)	Sometimes (2-3 days/week)	Often (4-5 days/week)	Often (4-5 days/week)	Often (4-5 days/week)	Often (4-5 days/week)	Often (4-5 days/week)	Often (4-5 days/week)		Correct	Unfavorable	Good
ID 399	18-35 years	Female	Single	Bachelor's degree	Student	>100000 Tk	No	Both		Yes	Yes	Yes	Yes	Yes	No	Yes		Sometimes (2-3 days/week)	Often (4-5 days/week)	Often (4-5 days/week)	Always	Always	Sometimes (2-3 days/week)	Often (4-5 days/week)	Often (4-5 days/week)	Often (4-5 days/week)	Scarcely (1 day/week)		Correct	Unfavorable	Good
ID 400	18-35 years	Female	Single	Bachelor's degree	Student	50000-100000 Tk	No	Both		Yes	Yes	Yes	Yes	Yes	No	No		Always	Always	Sometimes (2-3 days/week)	Often (4-5 days/week)	Always	Sometimes (2-3 days/week)	Often (4-5 days/week)	Sometimes (2-3 days/week)	Scarcely (1 day/week)	Always		Correct	Favorable	Good

## Sheet: Knowledge
ID		Knowledge (Yes=1, No=0)								Overall Knowledge interpretation (>=2)
	K1. Do you have idea about 'Nutrition'?	K2. Do you know the nutrients needed for strengthening our Immune system?	K3. "Strong Immune System reduces the risk of death by COVID-19"- Do you agree with this?	SCORE	Knowledge interpretation	Test	Test					Frequency	Percent	Valid Percent	Cumulative Percent
	Desirable=Yes=1	Desirable=Yes=1	Desirable=Yes=1		(>=2: Correct || or Incorrect)	>=3	>=1			Valid	Incorrect	69	17.25	17.25	17.25
ID 1	1	1	1	3	Correct	Correct	Correct				Correct	331	82.75	82.75	100
ID 2	1	1	1	3	Correct	Correct	Correct				Total	400	100	100
ID 3	0	1	1	2	Correct	Incorrect	Correct
ID 4	1	1	1	3	Correct	Correct	Correct
ID 5	1	1	1	3	Correct	Correct	Correct					SENSITIVITY ANALYSIS
ID 6	1	1	1	3	Correct	Correct	Correct
ID 7	1	1	1	3	Correct	Correct	Correct						Outcome (K>=2)		Total
ID 8	1	1	0	2	Correct	Incorrect	Correct						Correct	Incorrect
ID 9	1	1	1	3	Correct	Correct	Correct			Test result (K>=3)	Correct	Count	295	0	295
ID 10	1	1	1	3	Correct	Correct	Correct					% within Outcome (K>=2)	0.891	0	0.738
ID 11	1	1	1	3	Correct	Correct	Correct				Incorrect	Count	36	69	105
ID 12	1	1	1	3	Correct	Correct	Correct					% within Outcome (K>=2)	0.109	1	0.263
ID 13	1	1	1	3	Correct	Correct	Correct			Total		Count	331	69	400
ID 14	1	1	1	3	Correct	Correct	Correct					% within Outcome (K>=2)	1	1	1
ID 15	1	1	1	3	Correct	Correct	Correct
ID 16	1	1	1	3	Correct	Correct	Correct
ID 17	1	1	1	3	Correct	Correct	Correct				Sensitivity when K>=3			0.891239
ID 18	1	1	1	3	Correct	Correct	Correct
ID 19	1	1	1	3	Correct	Correct	Correct
ID 20	1	1	1	3	Correct	Correct	Correct
ID 21	1	1	1	3	Correct	Correct	Correct						Outcome (K>=2)		Total
ID 22	1	1	1	3	Correct	Correct	Correct						Correct	Incorrect
ID 23	1	1	1	3	Correct	Correct	Correct			Test result (K>=1)	Correct	Count	331	56	387
ID 24	1	1	0	2	Correct	Incorrect	Correct					% within Outcome (K>=2)	1	0.812	0.968
ID 25	1	1	1	3	Correct	Correct	Correct				Incorrect	Count	0	13	13
ID 26	1	1	1	3	Correct	Correct	Correct					% within Outcome (K>=2)	0	0.188	0.033
ID 27	1	1	1	3	Correct	Correct	Correct			Total		Count	331	69	400
ID 28	1	1	1	3	Correct	Correct	Correct					% within Outcome (K>=2)	1	1	1
ID 29	1	1	1	3	Correct	Correct	Correct
ID 30	1	1	1	3	Correct	Correct	Correct
ID 31	1	1	1	3	Correct	Correct	Correct				Sensitivity when K>=1			1
ID 32	1	1	1	3	Correct	Correct	Correct
ID 33	1	1	1	3	Correct	Correct	Correct
ID 34	1	1	1	3	Correct	Correct	Correct
ID 35	1	1	1	3	Correct	Correct	Correct
ID 36	1	1	1	3	Correct	Correct	Correct
ID 37	1	0	1	2	Correct	Incorrect	Correct
ID 38	1	1	1	3	Correct	Correct	Correct
ID 39	1	1	1	3	Correct	Correct	Correct
ID 40	1	1	1	3	Correct	Correct	Correct
ID 41	0	0	1	1	Incorrect	Incorrect	Correct
ID 42	1	1	1	3	Correct	Correct	Correct
ID 43	1	1	1	3	Correct	Correct	Correct
ID 44	1	1	1	3	Correct	Correct	Correct
ID 45	1	1	1	3	Correct	Correct	Correct
ID 46	1	1	1	3	Correct	Correct	Correct
ID 47	1	1	1	3	Correct	Correct	Correct
ID 48	1	1	1	3	Correct	Correct	Correct
ID 49	0	0	1	1	Incorrect	Incorrect	Correct
ID 50	1	1	1	3	Correct	Correct	Correct
ID 51	1	1	1	3	Correct	Correct	Correct
ID 52	1	1	1	3	Correct	Correct	Correct
ID 53	1	1	1	3	Correct	Correct	Correct
ID 54	1	1	1	3	Correct	Correct	Correct
ID 55	0	0	1	1	Incorrect	Incorrect	Correct
ID 56	1	1	1	3	Correct	Correct	Correct
ID 57	1	1	1	3	Correct	Correct	Correct
ID 58	1	1	1	3	Correct	Correct	Correct
ID 59	1	1	1	3	Correct	Correct	Correct
ID 60	1	1	1	3	Correct	Correct	Correct
ID 61	1	1	1	3	Correct	Correct	Correct
ID 62	1	1	1	3	Correct	Correct	Correct
ID 63	1	1	1	3	Correct	Correct	Correct
ID 64	1	1	1	3	Correct	Correct	Correct
ID 65	0	1	1	2	Correct	Incorrect	Correct
ID 66	0	1	1	2	Correct	Incorrect	Correct
ID 67	1	1	1	3	Correct	Correct	Correct
ID 68	1	1	1	3	Correct	Correct	Correct
ID 69	1	1	1	3	Correct	Correct	Correct
ID 70	1	1	1	3	Correct	Correct	Correct
ID 71	1	1	1	3	Correct	Correct	Correct
ID 72	1	1	1	3	Correct	Correct	Correct
ID 73	1	1	1	3	Correct	Correct	Correct
ID 74	1	1	1	3	Correct	Correct	Correct
ID 75	0	0	1	1	Incorrect	Incorrect	Correct
ID 76	1	1	1	3	Correct	Correct	Correct
ID 77	1	1	1	3	Correct	Correct	Correct
ID 78	1	1	1	3	Correct	Correct	Correct
ID 79	1	1	1	3	Correct	Correct	Correct
ID 80	1	1	1	3	Correct	Correct	Correct
ID 81	1	1	1	3	Correct	Correct	Correct
ID 82	1	1	1	3	Correct	Correct	Correct
ID 83	1	1	1	3	Correct	Correct	Correct
ID 84	1	1	1	3	Correct	Correct	Correct
ID 85	0	0	0	0	Incorrect	Incorrect	Incorrect
ID 86	1	1	1	3	Correct	Correct	Correct
ID 87	1	1	1	3	Correct	Correct	Correct
ID 88	1	1	1	3	Correct	Correct	Correct
ID 89	1	1	1	3	Correct	Correct	Correct
ID 90	1	1	1	3	Correct	Correct	Correct
ID 91	1	1	1	3	Correct	Correct	Correct
ID 92	1	1	1	3	Correct	Correct	Correct
ID 93	1	1	1	3	Correct	Correct	Correct
ID 94	1	1	1	3	Correct	Correct	Correct
ID 95	1	1	1	3	Correct	Correct	Correct
ID 96	1	1	1	3	Correct	Correct	Correct
ID 97	1	1	1	3	Correct	Correct	Correct
ID 98	1	1	1	3	Correct	Correct	Correct
ID 99	1	1	1	3	Correct	Correct	Correct
ID 100	1	1	1	3	Correct	Correct	Correct
ID 101	1	1	1	3	Correct	Correct	Correct
ID 102	1	1	1	3	Correct	Correct	Correct
ID 103	1	1	1	3	Correct	Correct	Correct
ID 104	0	1	1	2	Correct	Incorrect	Correct
ID 105	1	1	1	3	Correct	Correct	Correct
ID 106	1	1	1	3	Correct	Correct	Correct
ID 107	1	1	1	3	Correct	Correct	Correct
ID 108	1	1	1	3	Correct	Correct	Correct
ID 109	1	1	1	3	Correct	Correct	Correct
ID 110	1	1	1	3	Correct	Correct	Correct
ID 111	1	1	1	3	Correct	Correct	Correct
ID 112	1	1	1	3	Correct	Correct	Correct
ID 113	1	1	1	3	Correct	Correct	Correct
ID 114	1	1	1	3	Correct	Correct	Correct
ID 115	1	1	1	3	Correct	Correct	Correct
ID 116	0	1	1	2	Correct	Incorrect	Correct
ID 117	1	1	1	3	Correct	Correct	Correct
ID 118	1	1	1	3	Correct	Correct	Correct
ID 119	1	1	1	3	Correct	Correct	Correct
ID 120	1	1	1	3	Correct	Correct	Correct
ID 121	1	1	1	3	Correct	Correct	Correct
ID 122	1	1	1	3	Correct	Correct	Correct
ID 123	1	1	1	3	Correct	Correct	Correct
ID 124	1	1	1	3	Correct	Correct	Correct
ID 125	1	1	1	3	Correct	Correct	Correct
ID 126	1	1	1	3	Correct	Correct	Correct
ID 127	1	1	1	3	Correct	Correct	Correct
ID 128	1	1	0	2	Correct	Incorrect	Correct
ID 129	1	1	1	3	Correct	Correct	Correct
ID 130	1	1	1	3	Correct	Correct	Correct
ID 131	1	1	1	3	Correct	Correct	Correct
ID 132	1	0	1	2	Correct	Incorrect	Correct
ID 133	1	1	1	3	Correct	Correct	Correct
ID 134	1	1	1	3	Correct	Correct	Correct
ID 135	1	1	1	3	Correct	Correct	Correct
ID 136	1	1	1	3	Correct	Correct	Correct
ID 137	0	1	1	2	Correct	Incorrect	Correct
ID 138	1	1	1	3	Correct	Correct	Correct
ID 139	1	1	1	3	Correct	Correct	Correct
ID 140	1	1	1	3	Correct	Correct	Correct
ID 141	1	1	1	3	Correct	Correct	Correct
ID 142	1	1	1	3	Correct	Correct	Correct
ID 143	1	1	1	3	Correct	Correct	Correct
ID 144	1	1	1	3	Correct	Correct	Correct
ID 145	1	1	1	3	Correct	Correct	Correct
ID 146	1	1	1	3	Correct	Correct	Correct
ID 147	1	1	1	3	Correct	Correct	Correct
ID 148	1	1	1	3	Correct	Correct	Correct
ID 149	1	0	0	1	Incorrect	Incorrect	Correct
ID 150	1	1	1	3	Correct	Correct	Correct
ID 151	1	1	1	3	Correct	Correct	Correct
ID 152	1	1	1	3	Correct	Correct	Correct
ID 153	1	1	1	3	Correct	Correct	Correct
ID 154	1	1	1	3	Correct	Correct	Correct
ID 155	1	1	1	3	Correct	Correct	Correct
ID 156	1	1	1	3	Correct	Correct	Correct
ID 157	1	1	1	3	Correct	Correct	Correct
ID 158	1	1	1	3	Correct	Correct	Correct
ID 159	1	1	1	3	Correct	Correct	Correct
ID 160	0	1	1	2	Correct	Incorrect	Correct
ID 161	1	0	1	2	Correct	Incorrect	Correct
ID 162	1	1	1	3	Correct	Correct	Correct
ID 163	1	1	1	3	Correct	Correct	Correct
ID 164	1	1	1	3	Correct	Correct	Correct
ID 165	1	1	1	3	Correct	Correct	Correct
ID 166	1	1	1	3	Correct	Correct	Correct
ID 167	1	1	1	3	Correct	Correct	Correct
ID 168	1	1	1	3	Correct	Correct	Correct
ID 169	1	1	1	3	Correct	Correct	Correct
ID 170	1	1	1	3	Correct	Correct	Correct
ID 171	1	1	1	3	Correct	Correct	Correct
ID 172	1	1	1	3	Correct	Correct	Correct
ID 173	0	1	1	2	Correct	Incorrect	Correct
ID 174	1	1	1	3	Correct	Correct	Correct
ID 175	1	0	1	2	Correct	Incorrect	Correct
ID 176	1	0	1	2	Correct	Incorrect	Correct
ID 177	0	0	1	1	Incorrect	Incorrect	Correct
ID 178	0	0	1	1	Incorrect	Incorrect	Correct
ID 179	0	0	1	1	Incorrect	Incorrect	Correct
ID 180	0	0	0	0	Incorrect	Incorrect	Incorrect
ID 181	1	1	1	3	Correct	Correct	Correct
ID 182	0	0	1	1	Incorrect	Incorrect	Correct
ID 183	0	0	1	1	Incorrect	Incorrect	Correct
ID 184	1	1	1	3	Correct	Correct	Correct
ID 185	1	1	1	3	Correct	Correct	Correct
ID 186	1	1	1	3	Correct	Correct	Correct
ID 187	0	0	1	1	Incorrect	Incorrect	Correct
ID 188	0	0	0	0	Incorrect	Incorrect	Incorrect
ID 189	1	1	1	3	Correct	Correct	Correct
ID 190	1	1	1	3	Correct	Correct	Correct
ID 191	1	1	1	3	Correct	Correct	Correct
ID 192	0	0	1	1	Incorrect	Incorrect	Correct
ID 193	1	1	0	2	Correct	Incorrect	Correct
ID 194	1	1	1	3	Correct	Correct	Correct
ID 195	1	1	1	3	Correct	Correct	Correct
ID 196	1	1	1	3	Correct	Correct	Correct
ID 197	1	0	1	2	Correct	Incorrect	Correct
ID 198	1	1	1	3	Correct	Correct	Correct
ID 199	1	1	1	3	Correct	Correct	Correct
ID 200	1	0	1	2	Correct	Incorrect	Correct
ID 201	1	1	1	3	Correct	Correct	Correct
ID 202	1	1	1	3	Correct	Correct	Correct
ID 203	0	0	1	1	Incorrect	Incorrect	Correct
ID 204	0	0	1	1	Incorrect	Incorrect	Correct
ID 205	1	1	1	3	Correct	Correct	Correct
ID 206	0	0	1	1	Incorrect	Incorrect	Correct
ID 207	0	0	0	0	Incorrect	Incorrect	Incorrect
ID 208	0	1	1	2	Correct	Incorrect	Correct
ID 209	0	0	1	1	Incorrect	Incorrect	Correct
ID 210	0	0	1	1	Incorrect	Incorrect	Correct
ID 211	1	1	1	3	Correct	Correct	Correct
ID 212	0	0	1	1	Incorrect	Incorrect	Correct
ID 213	1	0	1	2	Correct	Incorrect	Correct
ID 214	1	1	1	3	Correct	Correct	Correct
ID 215	1	1	1	3	Correct	Correct	Correct
ID 216	1	1	1	3	Correct	Correct	Correct
ID 217	0	0	1	1	Incorrect	Incorrect	Correct
ID 218	1	1	1	3	Correct	Correct	Correct
ID 219	0	0	1	1	Incorrect	Incorrect	Correct
ID 220	0	0	1	1	Incorrect	Incorrect	Correct
ID 221	0	0	1	1	Incorrect	Incorrect	Correct
ID 222	0	0	1	1	Incorrect	Incorrect	Correct
ID 223	1	1	1	3	Correct	Correct	Correct
ID 224	1	1	1	3	Correct	Correct	Correct
ID 225	1	1	1	3	Correct	Correct	Correct
ID 226	0	0	0	0	Incorrect	Incorrect	Incorrect
ID 227	0	0	0	0	Incorrect	Incorrect	Incorrect
ID 228	0	0	1	1	Incorrect	Incorrect	Correct
ID 229	0	0	1	1	Incorrect	Incorrect	Correct
ID 230	0	0	1	1	Incorrect	Incorrect	Correct
ID 231	0	0	1	1	Incorrect	Incorrect	Correct
ID 232	0	0	0	0	Incorrect	Incorrect	Incorrect
ID 233	0	0	1	1	Incorrect	Incorrect	Correct
ID 234	0	0	1	1	Incorrect	Incorrect	Correct
ID 235	1	0	1	2	Correct	Incorrect	Correct
ID 236	0	0	1	1	Incorrect	Incorrect	Correct
ID 237	0	1	1	2	Correct	Incorrect	Correct
ID 238	0	0	1	1	Incorrect	Incorrect	Correct
ID 239	0	0	1	1	Incorrect	Incorrect	Correct
ID 240	0	0	1	1	Incorrect	Incorrect	Correct
ID 241	0	0	1	1	Incorrect	Incorrect	Correct
ID 242	0	0	1	1	Incorrect	Incorrect	Correct
ID 243	0	0	1	1	Incorrect	Incorrect	Correct
ID 244	0	0	0	0	Incorrect	Incorrect	Incorrect
ID 245	0	0	1	1	Incorrect	Incorrect	Correct
ID 246	0	0	0	0	Incorrect	Incorrect	Incorrect
ID 247	0	0	1	1	Incorrect	Incorrect	Correct
ID 248	1	0	1	2	Correct	Incorrect	Correct
ID 249	0	0	1	1	Incorrect	Incorrect	Correct
ID 250	0	0	1	1	Incorrect	Incorrect	Correct
ID 251	1	1	1	3	Correct	Correct	Correct
ID 252	1	1	1	3	Correct	Correct	Correct
ID 253	0	0	1	1	Incorrect	Incorrect	Correct
ID 254	1	1	1	3	Correct	Correct	Correct
ID 255	0	0	1	1	Incorrect	Incorrect	Correct
ID 256	0	0	1	1	Incorrect	Incorrect	Correct
ID 257	1	1	1	3	Correct	Correct	Correct
ID 258	0	0	1	1	Incorrect	Incorrect	Correct
ID 259	0	0	0	0	Incorrect	Incorrect	Incorrect
ID 260	0	0	1	1	Incorrect	Incorrect	Correct
ID 261	0	0	1	1	Incorrect	Incorrect	Correct
ID 262	1	1	1	3	Correct	Correct	Correct
ID 263	0	0	1	1	Incorrect	Incorrect	Correct
ID 264	1	0	1	2	Correct	Incorrect	Correct
ID 265	0	0	1	1	Incorrect	Incorrect	Correct
ID 266	1	1	1	3	Correct	Correct	Correct
ID 267	0	0	1	1	Incorrect	Incorrect	Correct
ID 268	1	1	1	3	Correct	Correct	Correct
ID 269	0	0	1	1	Incorrect	Incorrect	Correct
ID 270	1	1	1	3	Correct	Correct	Correct
ID 271	1	1	1	3	Correct	Correct	Correct
ID 272	1	1	1	3	Correct	Correct	Correct
ID 273	0	0	1	1	Incorrect	Incorrect	Correct
ID 274	0	0	1	1	Incorrect	Incorrect	Correct
ID 275	1	1	1	3	Correct	Correct	Correct
ID 276	1	1	1	3	Correct	Correct	Correct
ID 277	0	1	1	2	Correct	Incorrect	Correct
ID 278	1	1	1	3	Correct	Correct	Correct
ID 279	0	1	1	2	Correct	Incorrect	Correct
ID 280	1	1	1	3	Correct	Correct	Correct
ID 281	1	1	1	3	Correct	Correct	Correct
ID 282	1	1	1	3	Correct	Correct	Correct
ID 283	1	1	1	3	Correct	Correct	Correct
ID 284	1	1	1	3	Correct	Correct	Correct
ID 285	0	0	1	1	Incorrect	Incorrect	Correct
ID 286	0	1	1	2	Correct	Incorrect	Correct
ID 287	0	0	0	0	Incorrect	Incorrect	Incorrect
ID 288	1	1	1	3	Correct	Correct	Correct
ID 289	0	0	0	0	Incorrect	Incorrect	Incorrect
ID 290	1	1	1	3	Correct	Correct	Correct
ID 291	1	1	1	3	Correct	Correct	Correct
ID 292	1	1	1	3	Correct	Correct	Correct
ID 293	1	1	1	3	Correct	Correct	Correct
ID 294	1	1	1	3	Correct	Correct	Correct
ID 295	1	1	1	3	Correct	Correct	Correct
ID 296	1	1	1	3	Correct	Correct	Correct
ID 297	1	1	1	3	Correct	Correct	Correct
ID 298	1	1	1	3	Correct	Correct	Correct
ID 299	1	1	1	3	Correct	Correct	Correct
ID 300	1	1	1	3	Correct	Correct	Correct
ID 301	1	1	1	3	Correct	Correct	Correct
ID 302	1	1	1	3	Correct	Correct	Correct
ID 303	0	0	1	1	Incorrect	Incorrect	Correct
ID 304	0	0	1	1	Incorrect	Incorrect	Correct
ID 305	1	1	1	3	Correct	Correct	Correct
ID 306	1	1	1	3	Correct	Correct	Correct
ID 307	1	1	1	3	Correct	Correct	Correct
ID 308	1	1	1	3	Correct	Correct	Correct
ID 309	1	1	1	3	Correct	Correct	Correct
ID 310	1	1	1	3	Correct	Correct	Correct
ID 311	1	1	1	3	Correct	Correct	Correct
ID 312	1	1	1	3	Correct	Correct	Correct
ID 313	1	1	1	3	Correct	Correct	Correct
ID 314	1	1	1	3	Correct	Correct	Correct
ID 315	0	0	1	1	Incorrect	Incorrect	Correct
ID 316	1	1	1	3	Correct	Correct	Correct
ID 317	1	1	1	3	Correct	Correct	Correct
ID 318	1	1	1	3	Correct	Correct	Correct
ID 319	1	1	1	3	Correct	Correct	Correct
ID 320	1	1	1	3	Correct	Correct	Correct
ID 321	0	1	1	2	Correct	Incorrect	Correct
ID 322	1	1	1	3	Correct	Correct	Correct
ID 323	1	1	1	3	Correct	Correct	Correct
ID 324	1	1	1	3	Correct	Correct	Correct
ID 325	1	1	1	3	Correct	Correct	Correct
ID 326	1	1	1	3	Correct	Correct	Correct
ID 327	1	1	1	3	Correct	Correct	Correct
ID 328	1	1	1	3	Correct	Correct	Correct
ID 329	1	1	1	3	Correct	Correct	Correct
ID 330	1	1	1	3	Correct	Correct	Correct
ID 331	1	1	1	3	Correct	Correct	Correct
ID 332	1	0	1	2	Correct	Incorrect	Correct
ID 333	1	1	1	3	Correct	Correct	Correct
ID 334	1	1	1	3	Correct	Correct	Correct
ID 335	1	1	1	3	Correct	Correct	Correct
ID 336	1	1	1	3	Correct	Correct	Correct
ID 337	1	1	1	3	Correct	Correct	Correct
ID 338	1	1	1	3	Correct	Correct	Correct
ID 339	1	1	1	3	Correct	Correct	Correct
ID 340	1	1	1	3	Correct	Correct	Correct
ID 341	1	1	1	3	Correct	Correct	Correct
ID 342	1	1	1	3	Correct	Correct	Correct
ID 343	1	1	1	3	Correct	Correct	Correct
ID 344	1	1	1	3	Correct	Correct	Correct
ID 345	1	1	1	3	Correct	Correct	Correct
ID 346	1	1	1	3	Correct	Correct	Correct
ID 347	1	1	1	3	Correct	Correct	Correct
ID 348	1	1	1	3	Correct	Correct	Correct
ID 349	1	1	1	3	Correct	Correct	Correct
ID 350	1	1	1	3	Correct	Correct	Correct
ID 351	1	1	1	3	Correct	Correct	Correct
ID 352	1	1	1	3	Correct	Correct	Correct
ID 353	1	1	1	3	Correct	Correct	Correct
ID 354	1	1	1	3	Correct	Correct	Correct
ID 355	1	1	1	3	Correct	Correct	Correct
ID 356	1	1	1	3	Correct	Correct	Correct
ID 357	1	1	1	3	Correct	Correct	Correct
ID 358	1	1	1	3	Correct	Correct	Correct
ID 359	1	1	1	3	Correct	Correct	Correct
ID 360	1	0	1	2	Correct	Incorrect	Correct
ID 361	1	0	1	2	Correct	Incorrect	Correct
ID 362	1	1	1	3	Correct	Correct	Correct
ID 363	1	1	1	3	Correct	Correct	Correct
ID 364	1	1	1	3	Correct	Correct	Correct
ID 365	1	1	1	3	Correct	Correct	Correct
ID 366	1	1	1	3	Correct	Correct	Correct
ID 367	1	1	1	3	Correct	Correct	Correct
ID 368	1	1	1	3	Correct	Correct	Correct
ID 369	1	1	1	3	Correct	Correct	Correct
ID 370	1	1	1	3	Correct	Correct	Correct
ID 371	1	1	1	3	Correct	Correct	Correct
ID 372	1	1	1	3	Correct	Correct	Correct
ID 373	1	1	1	3	Correct	Correct	Correct
ID 374	1	0	1	2	Correct	Incorrect	Correct
ID 375	0	1	1	2	Correct	Incorrect	Correct
ID 376	1	1	1	3	Correct	Correct	Correct
ID 377	1	1	1	3	Correct	Correct	Correct
ID 378	1	1	1	3	Correct	Correct	Correct
ID 379	1	1	1	3	Correct	Correct	Correct
ID 380	1	0	1	2	Correct	Incorrect	Correct
ID 381	1	1	1	3	Correct	Correct	Correct
ID 382	1	1	1	3	Correct	Correct	Correct
ID 383	1	1	1	3	Correct	Correct	Correct
ID 384	1	1	1	3	Correct	Correct	Correct
ID 385	1	1	1	3	Correct	Correct	Correct
ID 386	1	1	1	3	Correct	Correct	Correct
ID 387	1	1	1	3	Correct	Correct	Correct
ID 388	1	1	1	3	Correct	Correct	Correct
ID 389	1	1	1	3	Correct	Correct	Correct
ID 390	1	1	1	3	Correct	Correct	Correct
ID 391	1	0	1	2	Correct	Incorrect	Correct
ID 392	1	1	1	3	Correct	Correct	Correct
ID 393	1	1	1	3	Correct	Correct	Correct
ID 394	0	0	0	0	Incorrect	Incorrect	Incorrect
ID 395	1	1	1	3	Correct	Correct	Correct
ID 396	1	1	1	3	Correct	Correct	Correct
ID 397	1	1	1	3	Correct	Correct	Correct
ID 398	1	1	1	3	Correct	Correct	Correct
ID 399	1	1	1	3	Correct	Correct	Correct
ID 400	1	1	1	3	Correct	Correct	Correct

## Sheet: Attitude
ID		Attitude (Yes/No)									Overall Attitude Interpretation (>=3)
	A1. Do you wash fruits and vegetables brought from the market before eating them?	A2. Do you often eat at restaurants?	A3. Do you often purchase food online?	A4. Do you often eat junk food (Fried fast food, salted snack food, soft drinks)?	SCORE	Attitude Interpretation	Test	Test					Frequency	Percent	Valid Percent	Cumulative Percent
	Desirable=Yes=1 , No=0	Desirable=No =1 , Yes=0	Desirable=No =1 , Yes=0	Desirable=No =1 , Yes=0		(>=3 : Favorable || or Unfavorable)	>=4	>=2			Valid	Unfavorable	115	28.75	28.75	28.75
ID 1	1	0	1	0	2	Unfavorable	Unfavorable	Favorable				Favorable	285	71.25	71.25	100
ID 2	1	1	1	0	3	Favorable	Unfavorable	Favorable				Total	400	100	100
ID 3	1	1	1	0	3	Favorable	Unfavorable	Favorable
ID 4	1	1	1	1	4	Favorable	Favorable	Favorable
ID 5	1	1	1	0	3	Favorable	Unfavorable	Favorable				SENSITIVITY ANALYSIS
ID 6	1	1	1	1	4	Favorable	Favorable	Favorable
ID 7	1	0	1	0	2	Unfavorable	Unfavorable	Favorable						Outcome (A>=3)		Total
ID 8	1	1	1	1	4	Favorable	Favorable	Favorable						Favorable	Unfavorable
ID 9	1	1	0	1	3	Favorable	Unfavorable	Favorable			Test result (A>=4)	Favorable	Count	185	0	185
ID 10	1	1	1	1	4	Favorable	Favorable	Favorable					% within Outcome (A>=3)	0.649	0	0.463
ID 11	1	1	1	0	3	Favorable	Unfavorable	Favorable				Unfavorable	Count	100	115	215
ID 12	1	1	1	1	4	Favorable	Favorable	Favorable					% within Outcome (A>=3)	0.351	1	0.538
ID 13	1	0	0	0	1	Unfavorable	Unfavorable	Unfavorable			Total		Count	285	115	400
ID 14	1	1	1	1	4	Favorable	Favorable	Favorable					% within Outcome (A>=3)	1	1	1
ID 15	1	1	1	1	4	Favorable	Favorable	Favorable
ID 16	1	1	1	0	3	Favorable	Unfavorable	Favorable
ID 17	1	1	1	1	4	Favorable	Favorable	Favorable				Sensitivity when A>=4		0.649123
ID 18	1	1	1	1	4	Favorable	Favorable	Favorable
ID 19	1	0	0	0	1	Unfavorable	Unfavorable	Unfavorable
ID 20	1	1	1	0	3	Favorable	Unfavorable	Favorable
ID 21	1	1	1	1	4	Favorable	Favorable	Favorable						Outcome (A>=3)		Total
ID 22	1	1	1	0	3	Favorable	Unfavorable	Favorable						Favorable	Unfavorable
ID 23	1	0	0	0	1	Unfavorable	Unfavorable	Unfavorable			Test result (A>=2)	Favorable	Count	285	56	341
ID 24	1	1	1	1	4	Favorable	Favorable	Favorable					% within Outcome (A>=3)	1	0.487	0.853
ID 25	1	1	1	1	4	Favorable	Favorable	Favorable				Unfavorable	Count	0	59	59
ID 26	1	1	1	0	3	Favorable	Unfavorable	Favorable					% within Outcome (A>=3)	0	0.513	0.148
ID 27	1	1	1	0	3	Favorable	Unfavorable	Favorable			Total		Count	285	115	400
ID 28	1	1	1	1	4	Favorable	Favorable	Favorable					% within Outcome (A>=3)	1	1	1
ID 29	1	1	0	1	3	Favorable	Unfavorable	Favorable
ID 30	1	1	1	0	3	Favorable	Unfavorable	Favorable
ID 31	1	1	1	1	4	Favorable	Favorable	Favorable				Sensitivity when A>=2		1
ID 32	1	1	1	1	4	Favorable	Favorable	Favorable
ID 33	1	1	1	1	4	Favorable	Favorable	Favorable
ID 34	1	1	1	0	3	Favorable	Unfavorable	Favorable
ID 35	1	0	0	0	1	Unfavorable	Unfavorable	Unfavorable
ID 36	1	1	1	1	4	Favorable	Favorable	Favorable
ID 37	1	1	1	1	4	Favorable	Favorable	Favorable
ID 38	1	0	1	0	2	Unfavorable	Unfavorable	Favorable
ID 39	1	1	1	1	4	Favorable	Favorable	Favorable
ID 40	1	1	1	1	4	Favorable	Favorable	Favorable
ID 41	1	1	1	1	4	Favorable	Favorable	Favorable
ID 42	1	1	1	1	4	Favorable	Favorable	Favorable
ID 43	1	0	1	0	2	Unfavorable	Unfavorable	Favorable
ID 44	1	0	0	0	1	Unfavorable	Unfavorable	Unfavorable
ID 45	1	1	1	1	4	Favorable	Favorable	Favorable
ID 46	1	0	0	0	1	Unfavorable	Unfavorable	Unfavorable
ID 47	1	1	1	1	4	Favorable	Favorable	Favorable
ID 48	1	1	1	1	4	Favorable	Favorable	Favorable
ID 49	1	1	1	1	4	Favorable	Favorable	Favorable
ID 50	1	0	1	0	2	Unfavorable	Unfavorable	Favorable
ID 51	1	1	1	1	4	Favorable	Favorable	Favorable
ID 52	1	1	0	0	2	Unfavorable	Unfavorable	Favorable
ID 53	1	1	1	1	4	Favorable	Favorable	Favorable
ID 54	1	1	0	0	2	Unfavorable	Unfavorable	Favorable
ID 55	1	1	1	0	3	Favorable	Unfavorable	Favorable
ID 56	1	1	1	0	3	Favorable	Unfavorable	Favorable
ID 57	1	1	1	1	4	Favorable	Favorable	Favorable
ID 58	1	0	0	0	1	Unfavorable	Unfavorable	Unfavorable
ID 59	0	0	0	0	0	Unfavorable	Unfavorable	Unfavorable
ID 60	1	1	1	1	4	Favorable	Favorable	Favorable
ID 61	1	0	0	0	1	Unfavorable	Unfavorable	Unfavorable
ID 62	1	1	0	0	2	Unfavorable	Unfavorable	Favorable
ID 63	1	0	0	0	1	Unfavorable	Unfavorable	Unfavorable
ID 64	1	1	1	1	4	Favorable	Favorable	Favorable
ID 65	1	1	1	1	4	Favorable	Favorable	Favorable
ID 66	1	1	1	1	4	Favorable	Favorable	Favorable
ID 67	1	0	0	0	1	Unfavorable	Unfavorable	Unfavorable
ID 68	1	0	0	0	1	Unfavorable	Unfavorable	Unfavorable
ID 69	1	1	1	1	4	Favorable	Favorable	Favorable
ID 70	1	0	0	0	1	Unfavorable	Unfavorable	Unfavorable
ID 71	1	1	1	1	4	Favorable	Favorable	Favorable
ID 72	1	1	1	1	4	Favorable	Favorable	Favorable
ID 73	1	1	0	0	2	Unfavorable	Unfavorable	Favorable
ID 74	1	1	1	1	4	Favorable	Favorable	Favorable
ID 75	1	1	1	1	4	Favorable	Favorable	Favorable
ID 76	1	1	1	1	4	Favorable	Favorable	Favorable
ID 77	1	0	0	0	1	Unfavorable	Unfavorable	Unfavorable
ID 78	1	0	1	0	2	Unfavorable	Unfavorable	Favorable
ID 79	1	1	1	1	4	Favorable	Favorable	Favorable
ID 80	1	0	0	1	2	Unfavorable	Unfavorable	Favorable
ID 81	1	1	1	0	3	Favorable	Unfavorable	Favorable
ID 82	1	1	1	1	4	Favorable	Favorable	Favorable
ID 83	1	1	1	1	4	Favorable	Favorable	Favorable
ID 84	1	0	1	0	2	Unfavorable	Unfavorable	Favorable
ID 85	0	1	1	1	3	Favorable	Unfavorable	Favorable
ID 86	1	1	1	1	4	Favorable	Favorable	Favorable
ID 87	1	1	1	1	4	Favorable	Favorable	Favorable
ID 88	1	1	1	1	4	Favorable	Favorable	Favorable
ID 89	1	0	0	0	1	Unfavorable	Unfavorable	Unfavorable
ID 90	1	1	1	1	4	Favorable	Favorable	Favorable
ID 91	1	1	1	1	4	Favorable	Favorable	Favorable
ID 92	1	0	0	0	1	Unfavorable	Unfavorable	Unfavorable
ID 93	1	1	1	0	3	Favorable	Unfavorable	Favorable
ID 94	1	1	0	1	3	Favorable	Unfavorable	Favorable
ID 95	1	1	1	1	4	Favorable	Favorable	Favorable
ID 96	1	1	1	0	3	Favorable	Unfavorable	Favorable
ID 97	1	0	0	0	1	Unfavorable	Unfavorable	Unfavorable
ID 98	1	1	1	0	3	Favorable	Unfavorable	Favorable
ID 99	1	1	0	0	2	Unfavorable	Unfavorable	Favorable
ID 100	1	1	1	1	4	Favorable	Favorable	Favorable
ID 101	1	1	1	1	4	Favorable	Favorable	Favorable
ID 102	1	0	0	0	1	Unfavorable	Unfavorable	Unfavorable
ID 103	1	1	0	0	2	Unfavorable	Unfavorable	Favorable
ID 104	1	1	1	1	4	Favorable	Favorable	Favorable
ID 105	0	1	0	0	1	Unfavorable	Unfavorable	Unfavorable
ID 106	1	1	1	1	4	Favorable	Favorable	Favorable
ID 107	1	1	1	1	4	Favorable	Favorable	Favorable
ID 108	1	1	1	1	4	Favorable	Favorable	Favorable
ID 109	1	1	1	1	4	Favorable	Favorable	Favorable
ID 110	1	1	1	1	4	Favorable	Favorable	Favorable
ID 111	1	1	1	1	4	Favorable	Favorable	Favorable
ID 112	1	1	1	1	4	Favorable	Favorable	Favorable
ID 113	1	0	0	0	1	Unfavorable	Unfavorable	Unfavorable
ID 114	1	1	1	1	4	Favorable	Favorable	Favorable
ID 115	1	1	1	1	4	Favorable	Favorable	Favorable
ID 116	1	1	1	1	4	Favorable	Favorable	Favorable
ID 117	1	0	1	1	3	Favorable	Unfavorable	Favorable
ID 118	1	1	1	0	3	Favorable	Unfavorable	Favorable
ID 119	1	0	1	0	2	Unfavorable	Unfavorable	Favorable
ID 120	1	1	1	1	4	Favorable	Favorable	Favorable
ID 121	1	1	1	1	4	Favorable	Favorable	Favorable
ID 122	1	1	1	1	4	Favorable	Favorable	Favorable
ID 123	1	1	1	1	4	Favorable	Favorable	Favorable
ID 124	1	1	1	1	4	Favorable	Favorable	Favorable
ID 125	1	1	1	0	3	Favorable	Unfavorable	Favorable
ID 126	1	1	1	1	4	Favorable	Favorable	Favorable
ID 127	1	1	1	1	4	Favorable	Favorable	Favorable
ID 128	0	0	1	0	1	Unfavorable	Unfavorable	Unfavorable
ID 129	1	1	1	1	4	Favorable	Favorable	Favorable
ID 130	1	1	1	1	4	Favorable	Favorable	Favorable
ID 131	1	0	0	0	1	Unfavorable	Unfavorable	Unfavorable
ID 132	1	1	0	0	2	Unfavorable	Unfavorable	Favorable
ID 133	1	1	1	1	4	Favorable	Favorable	Favorable
ID 134	1	1	1	1	4	Favorable	Favorable	Favorable
ID 135	1	0	1	0	2	Unfavorable	Unfavorable	Favorable
ID 136	1	1	1	1	4	Favorable	Favorable	Favorable
ID 137	1	1	1	1	4	Favorable	Favorable	Favorable
ID 138	1	1	1	0	3	Favorable	Unfavorable	Favorable
ID 139	1	1	1	1	4	Favorable	Favorable	Favorable
ID 140	1	1	1	1	4	Favorable	Favorable	Favorable
ID 141	1	1	0	0	2	Unfavorable	Unfavorable	Favorable
ID 142	1	0	0	0	1	Unfavorable	Unfavorable	Unfavorable
ID 143	1	1	1	1	4	Favorable	Favorable	Favorable
ID 144	1	1	0	0	2	Unfavorable	Unfavorable	Favorable
ID 145	1	0	1	0	2	Unfavorable	Unfavorable	Favorable
ID 146	1	0	0	0	1	Unfavorable	Unfavorable	Unfavorable
ID 147	1	1	1	1	4	Favorable	Favorable	Favorable
ID 148	1	1	1	1	4	Favorable	Favorable	Favorable
ID 149	0	1	1	0	2	Unfavorable	Unfavorable	Favorable
ID 150	1	0	1	0	2	Unfavorable	Unfavorable	Favorable
ID 151	1	1	1	1	4	Favorable	Favorable	Favorable
ID 152	1	1	1	1	4	Favorable	Favorable	Favorable
ID 153	1	1	1	1	4	Favorable	Favorable	Favorable
ID 154	1	1	1	1	4	Favorable	Favorable	Favorable
ID 155	1	1	1	1	4	Favorable	Favorable	Favorable
ID 156	1	0	0	0	1	Unfavorable	Unfavorable	Unfavorable
ID 157	1	1	1	1	4	Favorable	Favorable	Favorable
ID 158	1	1	1	1	4	Favorable	Favorable	Favorable
ID 159	1	1	1	1	4	Favorable	Favorable	Favorable
ID 160	1	1	1	0	3	Favorable	Unfavorable	Favorable
ID 161	1	1	1	1	4	Favorable	Favorable	Favorable
ID 162	1	0	1	0	2	Unfavorable	Unfavorable	Favorable
ID 163	1	1	1	1	4	Favorable	Favorable	Favorable
ID 164	1	1	1	1	4	Favorable	Favorable	Favorable
ID 165	1	1	1	1	4	Favorable	Favorable	Favorable
ID 166	1	1	1	1	4	Favorable	Favorable	Favorable
ID 167	1	1	0	0	2	Unfavorable	Unfavorable	Favorable
ID 168	1	1	1	0	3	Favorable	Unfavorable	Favorable
ID 169	1	0	0	0	1	Unfavorable	Unfavorable	Unfavorable
ID 170	1	1	0	0	2	Unfavorable	Unfavorable	Favorable
ID 171	1	0	1	0	2	Unfavorable	Unfavorable	Favorable
ID 172	1	1	0	1	3	Favorable	Unfavorable	Favorable
ID 173	1	1	1	1	4	Favorable	Favorable	Favorable
ID 174	1	0	0	0	1	Unfavorable	Unfavorable	Unfavorable
ID 175	1	1	1	1	4	Favorable	Favorable	Favorable
ID 176	1	1	1	0	3	Favorable	Unfavorable	Favorable
ID 177	1	1	1	1	4	Favorable	Favorable	Favorable
ID 178	1	1	1	1	4	Favorable	Favorable	Favorable
ID 179	1	1	1	1	4	Favorable	Favorable	Favorable
ID 180	1	1	1	1	4	Favorable	Favorable	Favorable
ID 181	1	1	1	1	4	Favorable	Favorable	Favorable
ID 182	1	1	1	1	4	Favorable	Favorable	Favorable
ID 183	1	1	1	1	4	Favorable	Favorable	Favorable
ID 184	1	1	1	1	4	Favorable	Favorable	Favorable
ID 185	1	1	1	1	4	Favorable	Favorable	Favorable
ID 186	1	1	0	1	3	Favorable	Unfavorable	Favorable
ID 187	1	1	1	1	4	Favorable	Favorable	Favorable
ID 188	1	1	1	1	4	Favorable	Favorable	Favorable
ID 189	1	0	0	0	1	Unfavorable	Unfavorable	Unfavorable
ID 190	1	1	1	0	3	Favorable	Unfavorable	Favorable
ID 191	1	1	1	0	3	Favorable	Unfavorable	Favorable
ID 192	1	1	1	0	3	Favorable	Unfavorable	Favorable
ID 193	1	1	1	1	4	Favorable	Favorable	Favorable
ID 194	1	1	1	1	4	Favorable	Favorable	Favorable
ID 195	1	1	0	0	2	Unfavorable	Unfavorable	Favorable
ID 196	1	1	1	1	4	Favorable	Favorable	Favorable
ID 197	1	1	1	1	4	Favorable	Favorable	Favorable
ID 198	1	0	1	0	2	Unfavorable	Unfavorable	Favorable
ID 199	1	1	1	1	4	Favorable	Favorable	Favorable
ID 200	1	1	1	1	4	Favorable	Favorable	Favorable
ID 201	1	1	1	0	3	Favorable	Unfavorable	Favorable
ID 202	1	1	1	1	4	Favorable	Favorable	Favorable
ID 203	1	0	0	0	1	Unfavorable	Unfavorable	Unfavorable
ID 204	1	1	1	1	4	Favorable	Favorable	Favorable
ID 205	1	1	1	1	4	Favorable	Favorable	Favorable
ID 206	1	0	0	0	1	Unfavorable	Unfavorable	Unfavorable
ID 207	1	0	1	0	2	Unfavorable	Unfavorable	Favorable
ID 208	1	1	1	1	4	Favorable	Favorable	Favorable
ID 209	1	1	1	1	4	Favorable	Favorable	Favorable
ID 210	1	1	1	1	4	Favorable	Favorable	Favorable
ID 211	1	1	1	1	4	Favorable	Favorable	Favorable
ID 212	1	1	1	0	3	Favorable	Unfavorable	Favorable
ID 213	1	1	1	1	4	Favorable	Favorable	Favorable
ID 214	1	1	1	0	3	Favorable	Unfavorable	Favorable
ID 215	1	1	1	1	4	Favorable	Favorable	Favorable
ID 216	1	1	1	0	3	Favorable	Unfavorable	Favorable
ID 217	1	1	1	1	4	Favorable	Favorable	Favorable
ID 218	1	0	1	0	2	Unfavorable	Unfavorable	Favorable
ID 219	1	0	1	0	2	Unfavorable	Unfavorable	Favorable
ID 220	1	1	1	1	4	Favorable	Favorable	Favorable
ID 221	1	1	1	0	3	Favorable	Unfavorable	Favorable
ID 222	1	1	1	1	4	Favorable	Favorable	Favorable
ID 223	1	1	1	0	3	Favorable	Unfavorable	Favorable
ID 224	1	0	1	0	2	Unfavorable	Unfavorable	Favorable
ID 225	1	1	1	1	4	Favorable	Favorable	Favorable
ID 226	1	1	1	1	4	Favorable	Favorable	Favorable
ID 227	1	1	1	0	3	Favorable	Unfavorable	Favorable
ID 228	1	1	1	0	3	Favorable	Unfavorable	Favorable
ID 229	1	1	1	1	4	Favorable	Favorable	Favorable
ID 230	1	1	1	0	3	Favorable	Unfavorable	Favorable
ID 231	1	1	1	0	3	Favorable	Unfavorable	Favorable
ID 232	1	1	1	1	4	Favorable	Favorable	Favorable
ID 233	1	1	1	0	3	Favorable	Unfavorable	Favorable
ID 234	1	1	1	0	3	Favorable	Unfavorable	Favorable
ID 235	1	1	1	1	4	Favorable	Favorable	Favorable
ID 236	1	1	1	0	3	Favorable	Unfavorable	Favorable
ID 237	1	1	1	0	3	Favorable	Unfavorable	Favorable
ID 238	1	1	1	1	4	Favorable	Favorable	Favorable
ID 239	1	1	1	0	3	Favorable	Unfavorable	Favorable
ID 240	1	1	1	0	3	Favorable	Unfavorable	Favorable
ID 241	1	1	1	0	3	Favorable	Unfavorable	Favorable
ID 242	1	0	0	0	1	Unfavorable	Unfavorable	Unfavorable
ID 243	1	1	1	1	4	Favorable	Favorable	Favorable
ID 244	1	1	1	0	3	Favorable	Unfavorable	Favorable
ID 245	1	1	1	0	3	Favorable	Unfavorable	Favorable
ID 246	1	1	1	0	3	Favorable	Unfavorable	Favorable
ID 247	1	1	1	1	4	Favorable	Favorable	Favorable
ID 248	1	1	1	0	3	Favorable	Unfavorable	Favorable
ID 249	1	1	1	1	4	Favorable	Favorable	Favorable
ID 250	1	1	1	0	3	Favorable	Unfavorable	Favorable
ID 251	1	0	0	0	1	Unfavorable	Unfavorable	Unfavorable
ID 252	1	0	0	0	1	Unfavorable	Unfavorable	Unfavorable
ID 253	1	1	1	0	3	Favorable	Unfavorable	Favorable
ID 254	1	0	1	0	2	Unfavorable	Unfavorable	Favorable
ID 255	1	1	1	1	4	Favorable	Favorable	Favorable
ID 256	1	1	1	1	4	Favorable	Favorable	Favorable
ID 257	1	0	1	1	3	Favorable	Unfavorable	Favorable
ID 258	1	1	1	1	4	Favorable	Favorable	Favorable
ID 259	1	1	1	0	3	Favorable	Unfavorable	Favorable
ID 260	1	1	1	1	4	Favorable	Favorable	Favorable
ID 261	1	1	1	1	4	Favorable	Favorable	Favorable
ID 262	1	1	1	0	3	Favorable	Unfavorable	Favorable
ID 263	1	1	1	0	3	Favorable	Unfavorable	Favorable
ID 264	1	1	1	0	3	Favorable	Unfavorable	Favorable
ID 265	1	1	1	0	3	Favorable	Unfavorable	Favorable
ID 266	1	1	1	1	4	Favorable	Favorable	Favorable
ID 267	1	1	1	1	4	Favorable	Favorable	Favorable
ID 268	1	0	1	1	3	Favorable	Unfavorable	Favorable
ID 269	1	1	1	1	4	Favorable	Favorable	Favorable
ID 270	1	1	1	0	3	Favorable	Unfavorable	Favorable
ID 271	1	1	1	0	3	Favorable	Unfavorable	Favorable
ID 272	1	0	0	0	1	Unfavorable	Unfavorable	Unfavorable
ID 273	1	1	1	0	3	Favorable	Unfavorable	Favorable
ID 274	1	1	1	0	3	Favorable	Unfavorable	Favorable
ID 275	1	1	1	1	4	Favorable	Favorable	Favorable
ID 276	1	1	1	1	4	Favorable	Favorable	Favorable
ID 277	1	1	1	0	3	Favorable	Unfavorable	Favorable
ID 278	1	0	1	0	2	Unfavorable	Unfavorable	Favorable
ID 279	1	1	1	0	3	Favorable	Unfavorable	Favorable
ID 280	1	0	1	0	2	Unfavorable	Unfavorable	Favorable
ID 281	1	0	0	0	1	Unfavorable	Unfavorable	Unfavorable
ID 282	1	0	0	0	1	Unfavorable	Unfavorable	Unfavorable
ID 283	1	0	1	0	2	Unfavorable	Unfavorable	Favorable
ID 284	1	1	1	1	4	Favorable	Favorable	Favorable
ID 285	1	1	1	0	3	Favorable	Unfavorable	Favorable
ID 286	1	1	1	0	3	Favorable	Unfavorable	Favorable
ID 287	1	1	1	1	4	Favorable	Favorable	Favorable
ID 288	1	1	1	1	4	Favorable	Favorable	Favorable
ID 289	1	1	1	0	3	Favorable	Unfavorable	Favorable
ID 290	1	1	1	0	3	Favorable	Unfavorable	Favorable
ID 291	1	0	1	0	2	Unfavorable	Unfavorable	Favorable
ID 292	1	1	1	1	4	Favorable	Favorable	Favorable
ID 293	1	1	1	1	4	Favorable	Favorable	Favorable
ID 294	1	0	0	0	1	Unfavorable	Unfavorable	Unfavorable
ID 295	1	1	1	1	4	Favorable	Favorable	Favorable
ID 296	1	1	1	0	3	Favorable	Unfavorable	Favorable
ID 297	1	0	0	1	2	Unfavorable	Unfavorable	Favorable
ID 298	1	1	1	1	4	Favorable	Favorable	Favorable
ID 299	1	1	1	1	4	Favorable	Favorable	Favorable
ID 300	1	1	1	1	4	Favorable	Favorable	Favorable
ID 301	1	0	0	0	1	Unfavorable	Unfavorable	Unfavorable
ID 302	1	0	0	0	1	Unfavorable	Unfavorable	Unfavorable
ID 303	1	1	1	1	4	Favorable	Favorable	Favorable
ID 304	0	1	1	1	3	Favorable	Unfavorable	Favorable
ID 305	1	1	1	0	3	Favorable	Unfavorable	Favorable
ID 306	1	0	0	0	1	Unfavorable	Unfavorable	Unfavorable
ID 307	1	1	1	1	4	Favorable	Favorable	Favorable
ID 308	1	1	1	1	4	Favorable	Favorable	Favorable
ID 309	1	0	1	0	2	Unfavorable	Unfavorable	Favorable
ID 310	1	0	1	1	3	Favorable	Unfavorable	Favorable
ID 311	1	1	1	1	4	Favorable	Favorable	Favorable
ID 312	1	1	1	1	4	Favorable	Favorable	Favorable
ID 313	1	1	1	1	4	Favorable	Favorable	Favorable
ID 314	1	1	1	0	3	Favorable	Unfavorable	Favorable
ID 315	1	1	1	1	4	Favorable	Favorable	Favorable
ID 316	1	1	1	1	4	Favorable	Favorable	Favorable
ID 317	1	1	1	1	4	Favorable	Favorable	Favorable
ID 318	1	1	1	0	3	Favorable	Unfavorable	Favorable
ID 319	1	0	0	1	2	Unfavorable	Unfavorable	Favorable
ID 320	1	0	1	1	3	Favorable	Unfavorable	Favorable
ID 321	1	1	1	1	4	Favorable	Favorable	Favorable
ID 322	1	1	1	1	4	Favorable	Favorable	Favorable
ID 323	1	0	1	1	3	Favorable	Unfavorable	Favorable
ID 324	1	1	1	1	4	Favorable	Favorable	Favorable
ID 325	1	0	0	0	1	Unfavorable	Unfavorable	Unfavorable
ID 326	1	0	0	0	1	Unfavorable	Unfavorable	Unfavorable
ID 327	1	1	1	1	4	Favorable	Favorable	Favorable
ID 328	1	1	0	0	2	Unfavorable	Unfavorable	Favorable
ID 329	1	0	0	0	1	Unfavorable	Unfavorable	Unfavorable
ID 330	1	0	0	0	1	Unfavorable	Unfavorable	Unfavorable
ID 331	1	0	1	0	2	Unfavorable	Unfavorable	Favorable
ID 332	1	0	0	0	1	Unfavorable	Unfavorable	Unfavorable
ID 333	1	1	0	1	3	Favorable	Unfavorable	Favorable
ID 334	1	0	1	1	3	Favorable	Unfavorable	Favorable
ID 335	1	1	0	1	3	Favorable	Unfavorable	Favorable
ID 336	1	1	1	1	4	Favorable	Favorable	Favorable
ID 337	1	1	1	1	4	Favorable	Favorable	Favorable
ID 338	1	1	1	1	4	Favorable	Favorable	Favorable
ID 339	1	1	1	1	4	Favorable	Favorable	Favorable
ID 340	1	0	0	0	1	Unfavorable	Unfavorable	Unfavorable
ID 341	1	0	0	0	1	Unfavorable	Unfavorable	Unfavorable
ID 342	1	1	1	1	4	Favorable	Favorable	Favorable
ID 343	1	0	1	0	2	Unfavorable	Unfavorable	Favorable
ID 344	1	0	1	0	2	Unfavorable	Unfavorable	Favorable
ID 345	1	0	0	0	1	Unfavorable	Unfavorable	Unfavorable
ID 346	1	1	1	0	3	Favorable	Unfavorable	Favorable
ID 347	1	0	1	0	2	Unfavorable	Unfavorable	Favorable
ID 348	1	1	1	1	4	Favorable	Favorable	Favorable
ID 349	1	1	1	1	4	Favorable	Favorable	Favorable
ID 350	1	0	1	1	3	Favorable	Unfavorable	Favorable
ID 351	1	1	1	0	3	Favorable	Unfavorable	Favorable
ID 352	1	0	0	0	1	Unfavorable	Unfavorable	Unfavorable
ID 353	1	0	1	1	3	Favorable	Unfavorable	Favorable
ID 354	1	0	1	1	3	Favorable	Unfavorable	Favorable
ID 355	1	0	0	0	1	Unfavorable	Unfavorable	Unfavorable
ID 356	1	0	0	0	1	Unfavorable	Unfavorable	Unfavorable
ID 357	1	0	0	0	1	Unfavorable	Unfavorable	Unfavorable
ID 358	1	0	1	0	2	Unfavorable	Unfavorable	Favorable
ID 359	1	1	1	1	4	Favorable	Favorable	Favorable
ID 360	1	1	1	1	4	Favorable	Favorable	Favorable
ID 361	1	1	1	1	4	Favorable	Favorable	Favorable
ID 362	1	0	0	0	1	Unfavorable	Unfavorable	Unfavorable
ID 363	1	1	1	1	4	Favorable	Favorable	Favorable
ID 364	1	1	1	0	3	Favorable	Unfavorable	Favorable
ID 365	1	1	0	0	2	Unfavorable	Unfavorable	Favorable
ID 366	1	1	1	0	3	Favorable	Unfavorable	Favorable
ID 367	1	0	0	0	1	Unfavorable	Unfavorable	Unfavorable
ID 368	1	0	1	0	2	Unfavorable	Unfavorable	Favorable
ID 369	1	1	0	1	3	Favorable	Unfavorable	Favorable
ID 370	1	0	0	0	1	Unfavorable	Unfavorable	Unfavorable
ID 371	1	1	1	1	4	Favorable	Favorable	Favorable
ID 372	1	1	1	1	4	Favorable	Favorable	Favorable
ID 373	1	0	1	0	2	Unfavorable	Unfavorable	Favorable
ID 374	1	1	0	0	2	Unfavorable	Unfavorable	Favorable
ID 375	1	1	0	1	3	Favorable	Unfavorable	Favorable
ID 376	1	1	1	1	4	Favorable	Favorable	Favorable
ID 377	1	1	1	1	4	Favorable	Favorable	Favorable
ID 378	1	1	1	0	3	Favorable	Unfavorable	Favorable
ID 379	1	1	1	1	4	Favorable	Favorable	Favorable
ID 380	1	1	1	1	4	Favorable	Favorable	Favorable
ID 381	1	0	0	1	2	Unfavorable	Unfavorable	Favorable
ID 382	1	0	1	0	2	Unfavorable	Unfavorable	Favorable
ID 383	1	0	1	0	2	Unfavorable	Unfavorable	Favorable
ID 384	1	1	0	1	3	Favorable	Unfavorable	Favorable
ID 385	1	1	0	0	2	Unfavorable	Unfavorable	Favorable
ID 386	1	1	1	1	4	Favorable	Favorable	Favorable
ID 387	1	0	0	0	1	Unfavorable	Unfavorable	Unfavorable
ID 388	1	1	1	1	4	Favorable	Favorable	Favorable
ID 389	1	1	1	0	3	Favorable	Unfavorable	Favorable
ID 390	1	1	1	0	3	Favorable	Unfavorable	Favorable
ID 391	1	0	0	0	1	Unfavorable	Unfavorable	Unfavorable
ID 392	1	1	1	0	3	Favorable	Unfavorable	Favorable
ID 393	1	0	0	0	1	Unfavorable	Unfavorable	Unfavorable
ID 394	1	1	1	1	4	Favorable	Favorable	Favorable
ID 395	1	1	1	0	3	Favorable	Unfavorable	Favorable
ID 396	1	0	1	0	2	Unfavorable	Unfavorable	Favorable
ID 397	1	1	1	1	4	Favorable	Favorable	Favorable
ID 398	1	0	0	0	1	Unfavorable	Unfavorable	Unfavorable
ID 399	1	0	1	0	2	Unfavorable	Unfavorable	Favorable
ID 400	1	0	1	1	3	Favorable	Unfavorable	Favorable

## Sheet: Practice
ID					Practice	Desirable= Always, often, sometimes=1 ; Scarcely, Never = 0)											Overall Practice interpretation (>=9)
	P1. How often do you eat food that contains Vit-C ( orange, tomato, pepper)?	P2. How often do you eat food that contains Vit-D ( oily fish, egg yolk, liver) or expose yourself under sunlight?	P3. How often do you eat food that contains Vit- E (plant-based oil, pumpkin, spinach, nuts)?	P4. How often do you eat food that contains Vit-A (Beef liver, spinach, small fish, carrots, mango, papaya)?	P5. How often do you eat food that contains Vit-B6 (Fish, poultry, banana, nuts)?	P6. How often do you eat food that contains Vit-B9 (Green leafy veg, beans, eggs, lentils)?	P7. How often do you eat food that contains Vit-B12 (Meat, Eggs and milk, cereals)?	P8. How often do you eat food that contains Zinc (Meat, Shellfish, legumes, poultry)?	P9. How often do you eat food that contains Selenium (Nuts and seeds , Eggs, seafood, spinach, green peas)?	P10. How often do you eat food that contains Iron (Lean red meat, beans & lentils, Apple & banana)?	SCORE	Practice interpretation	Test	Test					Frequency	Percent	Valid Percent	Cumulative Percent
												(>=9: Good || or Bad)	>=10	>=8			Valid	Bad	224	56	56	56
ID 1	1	1	1	1	1	1	1	1	1	1	10	Good	Good	Good				Good	176	44	44	100
ID 2	1	1	1	1	1	1	1	1	1	1	10	Good	Good	Good				Total	400	100	100
ID 3	0	1	0	1	1	1	1	1	0	0	6	Bad	Bad	Bad
ID 4	1	1	0	1	1	0	1	1	0	1	7	Bad	Bad	Bad
ID 5	1	1	1	1	1	1	1	1	1	1	10	Good	Good	Good				SENSITIVITY ANALYSIS
ID 6	1	1	0	0	1	1	1	1	1	1	8	Bad	Bad	Good
ID 7	1	1	1	1	1	1	1	1	1	1	10	Good	Good	Good						Outcome (P>=9)		Total
ID 8	1	0	1	0	1	1	1	1	0	1	7	Bad	Bad	Bad						Good	Bad
ID 9	1	1	0	1	1	1	1	0	0	1	7	Bad	Bad	Bad			Test result (P>=10)	Good	Count	98	0	98
ID 10	1	0	0	1	1	0	0	0	0	0	3	Bad	Bad	Bad					% within Outcome (P>=9)	0.557	0	0.245
ID 11	1	0	1	1	1	1	1	1	1	1	9	Good	Bad	Good				Bad	Count	78	224	302
ID 12	1	1	1	1	0	1	1	0	0	1	7	Bad	Bad	Bad					% within Outcome (P>=9)	0.443	1	0.755
ID 13	1	1	1	1	1	1	1	1	1	1	10	Good	Good	Good			Total		Count	176	224	400
ID 14	1	1	0	1	1	0	1	1	0	1	7	Bad	Bad	Bad					% within Outcome (P>=9)	1	1	1
ID 15	1	0	1	1	1	1	1	1	1	1	9	Good	Bad	Good
ID 16	1	1	0	1	1	1	1	1	1	1	9	Good	Bad	Good
ID 17	1	1	1	1	1	1	1	1	1	1	10	Good	Good	Good				Sensitivity when P>=10			0.556818
ID 18	1	1	1	1	1	1	1	1	1	1	10	Good	Good	Good
ID 19	0	1	1	1	1	1	1	1	1	1	9	Good	Bad	Good
ID 20	1	0	1	1	1	1	1	1	0	0	7	Bad	Bad	Bad
ID 21	1	1	0	1	1	0	1	1	0	1	7	Bad	Bad	Bad
ID 22	1	1	1	0	1	1	1	0	1	1	8	Bad	Bad	Good						Outcome (P>=9)		Total
ID 23	0	0	1	1	1	1	1	1	1	0	7	Bad	Bad	Bad						Good	Bad
ID 24	1	1	1	1	1	1	1	1	1	1	10	Good	Good	Good			Test result (P>=8)	Good	Count	176	66	242
ID 25	1	1	1	1	1	1	1	1	1	1	10	Good	Good	Good					% within Outcome (P>=9)	1	0.295	0.605
ID 26	1	0	0	0	1	1	1	1	0	1	6	Bad	Bad	Bad				Bad	Count	0	158	158
ID 27	1	1	0	1	1	1	1	1	1	1	9	Good	Bad	Good					% within Outcome (P>=9)	0	0.705	0.395
ID 28	1	1	1	0	1	1	1	1	1	1	9	Good	Bad	Good			Total		Count	176	224	400
ID 29	1	1	1	0	1	1	1	1	1	1	9	Good	Bad	Good					% within Outcome (P>=9)	1	1	1
ID 30	1	0	0	0	0	1	0	0	0	0	2	Bad	Bad	Bad
ID 31	1	0	0	0	1	1	1	1	0	0	5	Bad	Bad	Bad
ID 32	1	1	1	1	1	1	1	0	1	1	9	Good	Bad	Good				Sensitivity when P>=8			1
ID 33	1	1	1	1	1	1	1	1	1	1	10	Good	Good	Good
ID 34	1	0	1	1	1	1	0	0	0	0	5	Bad	Bad	Bad
ID 35	1	1	0	0	1	1	1	1	1	1	8	Bad	Bad	Good
ID 36	1	1	1	0	1	1	1	1	1	0	8	Bad	Bad	Good
ID 37	1	1	0	1	1	1	1	0	0	0	6	Bad	Bad	Bad
ID 38	0	0	0	0	0	1	1	0	1	0	3	Bad	Bad	Bad
ID 39	1	1	0	1	1	1	1	0	1	1	8	Bad	Bad	Good
ID 40	1	1	1	1	1	1	1	1	1	1	10	Good	Good	Good
ID 41	1	1	1	0	1	1	0	1	1	0	7	Bad	Bad	Bad
ID 42	1	0	1	1	1	1	1	1	1	1	9	Good	Bad	Good
ID 43	1	0	0	0	1	1	1	0	0	0	4	Bad	Bad	Bad
ID 44	0	1	0	0	1	1	1	1	0	1	6	Bad	Bad	Bad
ID 45	1	1	1	1	1	1	1	1	1	0	9	Good	Bad	Good
ID 46	1	1	0	0	1	1	1	1	0	0	6	Bad	Bad	Bad
ID 47	0	1	1	0	1	0	1	0	0	0	4	Bad	Bad	Bad
ID 48	1	1	0	0	1	1	0	1	0	1	6	Bad	Bad	Bad
ID 49	0	0	0	1	1	1	1	0	0	0	4	Bad	Bad	Bad
ID 50	1	1	1	1	1	1	1	1	1	1	10	Good	Good	Good
ID 51	1	1	1	1	1	1	1	0	1	1	9	Good	Bad	Good
ID 52	1	1	1	0	1	1	1	0	1	1	8	Bad	Bad	Good
ID 53	1	1	1	1	1	1	1	1	1	1	10	Good	Good	Good
ID 54	1	0	1	1	1	1	1	1	1	0	8	Bad	Bad	Good
ID 55	1	1	1	1	1	1	1	1	1	1	10	Good	Good	Good
ID 56	0	1	0	0	0	1	1	0	0	0	3	Bad	Bad	Bad
ID 57	1	1	1	1	1	1	1	1	1	1	10	Good	Good	Good
ID 58	1	0	1	0	1	1	1	1	1	0	7	Bad	Bad	Bad
ID 59	1	1	0	1	1	1	1	1	1	0	8	Bad	Bad	Good
ID 60	1	1	1	1	1	1	1	1	1	1	10	Good	Good	Good
ID 61	1	1	1	1	1	1	1	1	1	0	9	Good	Bad	Good
ID 62	1	1	1	0	1	1	1	0	1	1	8	Bad	Bad	Good
ID 63	1	1	1	1	1	1	1	1	1	1	10	Good	Good	Good
ID 64	1	1	0	0	1	1	1	1	1	1	8	Bad	Bad	Good
ID 65	1	1	1	1	1	1	1	0	1	1	9	Good	Bad	Good
ID 66	1	0	1	1	1	1	1	1	0	1	8	Bad	Bad	Good
ID 67	1	1	0	0	0	0	0	1	1	1	5	Bad	Bad	Bad
ID 68	1	1	1	1	1	1	1	1	1	0	9	Good	Bad	Good
ID 69	0	1	1	1	1	1	0	0	1	1	7	Bad	Bad	Bad
ID 70	1	1	1	1	1	1	1	1	1	1	10	Good	Good	Good
ID 71	1	1	1	1	0	1	1	0	1	1	8	Bad	Bad	Good
ID 72	1	0	0	0	1	1	0	0	0	1	4	Bad	Bad	Bad
ID 73	1	1	1	0	1	1	1	0	0	1	7	Bad	Bad	Bad
ID 74	1	1	1	1	1	1	1	1	1	1	10	Good	Good	Good
ID 75	1	1	1	0	0	0	1	0	0	0	4	Bad	Bad	Bad
ID 76	1	1	1	1	1	1	1	0	0	1	8	Bad	Bad	Good
ID 77	0	1	0	1	1	1	1	0	0	0	5	Bad	Bad	Bad
ID 78	1	1	1	0	1	1	0	1	0	1	7	Bad	Bad	Bad
ID 79	1	1	1	1	1	1	1	0	1	1	9	Good	Bad	Good
ID 80	1	1	1	1	1	1	1	1	1	1	10	Good	Good	Good
ID 81	1	1	1	0	1	0	1	0	0	0	5	Bad	Bad	Bad
ID 82	1	0	0	1	1	1	0	0	0	1	5	Bad	Bad	Bad
ID 83	1	1	1	1	1	1	1	1	1	1	10	Good	Good	Good
ID 84	1	1	1	1	1	1	1	1	0	1	9	Good	Bad	Good
ID 85	1	1	1	1	1	1	1	1	1	1	10	Good	Good	Good
ID 86	1	1	1	1	1	1	1	0	0	1	8	Bad	Bad	Good
ID 87	1	1	0	1	1	1	1	1	0	0	7	Bad	Bad	Bad
ID 88	1	1	0	1	1	1	0	0	0	0	5	Bad	Bad	Bad
ID 89	1	1	0	1	1	1	1	1	1	1	9	Good	Bad	Good
ID 90	1	1	1	0	1	1	1	0	0	1	7	Bad	Bad	Bad
ID 91	1	1	1	0	0	0	0	1	1	1	6	Bad	Bad	Bad
ID 92	1	1	1	1	1	1	1	1	0	1	9	Good	Bad	Good
ID 93	1	1	1	1	1	1	1	1	1	1	10	Good	Good	Good
ID 94	1	1	1	1	1	1	1	1	0	1	9	Good	Bad	Good
ID 95	1	1	1	0	1	1	1	1	0	1	8	Bad	Bad	Good
ID 96	1	1	1	1	1	1	1	1	1	1	10	Good	Good	Good
ID 97	1	0	1	0	1	1	1	1	1	1	8	Bad	Bad	Good
ID 98	1	1	1	1	1	1	1	1	1	1	10	Good	Good	Good
ID 99	1	1	0	0	1	1	1	0	1	1	7	Bad	Bad	Bad
ID 100	1	1	1	1	1	1	1	1	1	0	9	Good	Bad	Good
ID 101	1	1	1	1	1	1	1	1	1	0	9	Good	Bad	Good
ID 102	1	0	0	0	0	0	1	0	1	0	3	Bad	Bad	Bad
ID 103	0	1	1	1	1	1	1	1	1	1	9	Good	Bad	Good
ID 104	1	0	0	0	1	1	1	0	0	0	4	Bad	Bad	Bad
ID 105	0	1	0	1	0	0	1	1	1	0	5	Bad	Bad	Bad
ID 106	1	0	0	0	0	0	0	0	0	0	1	Bad	Bad	Bad
ID 107	1	1	1	1	1	1	0	1	0	1	8	Bad	Bad	Good
ID 108	1	0	1	1	1	1	1	1	1	0	8	Bad	Bad	Good
ID 109	1	1	1	1	1	1	1	1	1	1	10	Good	Good	Good
ID 110	1	1	1	1	1	1	1	1	1	1	10	Good	Good	Good
ID 111	1	1	0	0	1	1	1	1	0	1	7	Bad	Bad	Bad
ID 112	0	1	0	1	1	1	1	1	0	0	6	Bad	Bad	Bad
ID 113	1	1	1	1	1	1	1	1	1	1	10	Good	Good	Good
ID 114	1	1	1	1	1	1	1	1	1	1	10	Good	Good	Good
ID 115	1	1	1	1	1	1	1	1	1	1	10	Good	Good	Good
ID 116	1	1	1	1	1	1	1	0	0	1	8	Bad	Bad	Good
ID 117	1	1	0	0	0	0	0	0	0	0	2	Bad	Bad	Bad
ID 118	1	1	1	0	0	1	0	1	1	0	6	Bad	Bad	Bad
ID 119	1	1	1	1	1	1	1	1	1	1	10	Good	Good	Good
ID 120	1	1	1	1	1	1	1	1	1	1	10	Good	Good	Good
ID 121	0	1	1	1	1	1	1	1	1	0	8	Bad	Bad	Good
ID 122	1	1	1	1	1	1	1	1	1	1	10	Good	Good	Good
ID 123	1	1	1	1	1	1	1	1	1	1	10	Good	Good	Good
ID 124	1	1	1	1	1	1	1	1	1	1	10	Good	Good	Good
ID 125	1	1	1	1	1	1	1	1	1	1	10	Good	Good	Good
ID 126	1	1	1	0	1	1	1	1	1	1	9	Good	Bad	Good
ID 127	0	1	1	1	1	1	1	1	1	1	9	Good	Bad	Good
ID 128	1	1	1	0	1	1	1	1	1	1	9	Good	Bad	Good
ID 129	1	1	1	1	1	1	1	1	1	1	10	Good	Good	Good
ID 130	1	0	1	1	1	1	1	0	0	1	7	Bad	Bad	Bad
ID 131	1	1	1	1	1	1	1	1	1	1	10	Good	Good	Good
ID 132	1	1	0	1	1	1	1	1	1	1	9	Good	Bad	Good
ID 133	1	1	0	1	1	0	1	0	0	0	5	Bad	Bad	Bad
ID 134	1	0	1	1	1	0	1	0	0	0	5	Bad	Bad	Bad
ID 135	1	1	1	1	1	1	1	1	1	1	10	Good	Good	Good
ID 136	1	1	1	1	1	1	1	1	1	1	10	Good	Good	Good
ID 137	1	1	0	1	1	1	1	1	1	1	9	Good	Bad	Good
ID 138	1	1	1	0	1	0	0	0	0	0	4	Bad	Bad	Bad
ID 139	1	0	0	0	1	1	1	0	0	1	5	Bad	Bad	Bad
ID 140	1	0	0	0	1	1	1	0	0	1	5	Bad	Bad	Bad
ID 141	1	1	1	1	1	1	1	1	1	1	10	Good	Good	Good
ID 142	1	1	1	1	1	1	1	1	1	1	10	Good	Good	Good
ID 143	1	1	1	1	1	1	1	1	1	0	9	Good	Bad	Good
ID 144	1	1	1	1	1	1	1	1	1	1	10	Good	Good	Good
ID 145	1	1	1	1	1	1	1	1	1	1	10	Good	Good	Good
ID 146	1	1	0	1	0	1	1	1	1	1	8	Bad	Bad	Good
ID 147	1	1	1	0	0	1	0	0	0	0	4	Bad	Bad	Bad
ID 148	1	0	0	1	1	1	1	1	1	1	8	Bad	Bad	Good
ID 149	1	1	1	1	1	1	1	1	1	1	10	Good	Good	Good
ID 150	1	1	0	0	1	1	1	0	0	0	5	Bad	Bad	Bad
ID 151	1	1	1	0	1	1	1	0	0	1	7	Bad	Bad	Bad
ID 152	1	0	0	0	0	1	1	1	1	0	5	Bad	Bad	Bad
ID 153	1	1	1	1	1	1	1	0	1	1	9	Good	Bad	Good
ID 154	1	1	1	0	1	1	1	0	0	1	7	Bad	Bad	Bad
ID 155	1	1	0	0	1	1	1	1	0	0	6	Bad	Bad	Bad
ID 156	1	1	1	1	1	1	1	1	1	1	10	Good	Good	Good
ID 157	1	1	0	1	1	1	1	1	1	1	9	Good	Bad	Good
ID 158	1	1	1	1	1	1	1	1	1	1	10	Good	Good	Good
ID 159	1	1	1	1	1	1	1	1	1	1	10	Good	Good	Good
ID 160	1	1	0	0	1	0	0	1	1	0	5	Bad	Bad	Bad
ID 161	1	0	1	0	1	0	0	0	0	0	3	Bad	Bad	Bad
ID 162	1	1	1	0	1	1	1	1	1	1	9	Good	Bad	Good
ID 163	1	1	1	1	1	1	1	1	1	1	10	Good	Good	Good
ID 164	1	1	1	1	1	1	1	1	1	1	10	Good	Good	Good
ID 165	1	1	1	1	1	1	1	1	1	1	10	Good	Good	Good
ID 166	1	1	0	1	1	1	1	1	1	0	8	Bad	Bad	Good
ID 167	1	1	1	1	1	1	1	0	0	1	8	Bad	Bad	Good
ID 168	1	1	1	1	1	1	1	1	1	1	10	Good	Good	Good
ID 169	0	1	0	0	1	1	1	1	0	1	6	Bad	Bad	Bad
ID 170	1	1	1	1	1	1	1	1	1	1	10	Good	Good	Good
ID 171	1	1	1	1	1	1	1	1	1	1	10	Good	Good	Good
ID 172	0	0	1	0	0	0	1	1	0	0	3	Bad	Bad	Bad
ID 173	1	1	1	1	1	1	1	0	1	1	9	Good	Bad	Good
ID 174	1	1	0	0	1	0	1	1	1	1	7	Bad	Bad	Bad
ID 175	1	1	0	0	1	1	1	0	0	1	6	Bad	Bad	Bad
ID 176	0	1	0	0	1	1	1	0	0	1	5	Bad	Bad	Bad
ID 177	1	1	1	0	1	1	1	1	0	0	7	Bad	Bad	Bad
ID 178	1	1	1	1	1	1	1	0	1	1	9	Good	Bad	Good
ID 179	1	1	0	0	1	1	1	0	1	1	7	Bad	Bad	Bad
ID 180	1	1	1	0	1	1	1	0	0	0	6	Bad	Bad	Bad
ID 181	1	1	1	0	1	1	1	0	0	1	7	Bad	Bad	Bad
ID 182	1	1	1	0	1	1	1	0	1	0	7	Bad	Bad	Bad
ID 183	1	1	0	0	1	1	1	0	0	0	5	Bad	Bad	Bad
ID 184	1	1	0	0	1	1	1	1	1	1	8	Bad	Bad	Good
ID 185	1	1	1	0	1	1	1	0	0	1	7	Bad	Bad	Bad
ID 186	1	1	1	1	1	1	1	0	1	1	9	Good	Bad	Good
ID 187	1	1	1	0	1	1	1	0	0	1	7	Bad	Bad	Bad
ID 188	1	1	0	0	0	1	0	0	1	0	4	Bad	Bad	Bad
ID 189	1	1	1	1	1	1	1	1	1	0	9	Good	Bad	Good
ID 190	1	1	0	0	1	1	1	0	0	0	5	Bad	Bad	Bad
ID 191	1	1	0	0	1	1	1	1	0	0	6	Bad	Bad	Bad
ID 192	1	1	1	1	1	1	1	1	1	1	10	Good	Good	Good
ID 193	1	1	1	1	1	1	1	1	1	1	10	Good	Good	Good
ID 194	1	0	0	1	1	1	1	1	0	0	6	Bad	Bad	Bad
ID 195	1	1	1	1	1	1	1	1	1	1	10	Good	Good	Good
ID 196	1	1	1	1	1	1	1	1	1	1	10	Good	Good	Good
ID 197	0	0	0	0	1	0	1	0	0	0	2	Bad	Bad	Bad
ID 198	0	0	0	0	1	1	1	1	0	0	4	Bad	Bad	Bad
ID 199	1	1	1	1	1	1	0	0	1	1	8	Bad	Bad	Good
ID 200	1	1	1	1	1	1	1	1	1	1	10	Good	Good	Good
ID 201	0	0	1	0	1	1	1	1	1	1	7	Bad	Bad	Bad
ID 202	1	1	1	1	0	1	1	0	0	0	6	Bad	Bad	Bad
ID 203	1	1	1	1	1	1	1	1	1	1	10	Good	Good	Good
ID 204	0	0	1	0	0	1	1	0	0	0	3	Bad	Bad	Bad
ID 205	1	1	0	0	1	1	1	1	0	1	7	Bad	Bad	Bad
ID 206	1	1	1	1	1	1	1	1	0	0	8	Bad	Bad	Good
ID 207	1	1	1	0	1	1	1	1	1	1	9	Good	Bad	Good
ID 208	1	0	1	1	1	1	1	1	1	1	9	Good	Bad	Good
ID 209	1	1	0	1	1	1	1	0	1	0	7	Bad	Bad	Bad
ID 210	0	0	1	1	1	1	1	1	1	0	7	Bad	Bad	Bad
ID 211	1	1	0	0	0	0	0	0	0	1	3	Bad	Bad	Bad
ID 212	1	1	1	0	1	1	1	1	1	0	8	Bad	Bad	Good
ID 213	1	1	1	0	1	1	1	1	1	0	8	Bad	Bad	Good
ID 214	1	1	1	1	1	1	1	1	1	0	9	Good	Bad	Good
ID 215	1	1	1	1	1	1	1	0	1	1	9	Good	Bad	Good
ID 216	1	1	1	0	1	0	0	0	1	1	6	Bad	Bad	Bad
ID 217	1	1	1	1	1	1	1	0	1	1	9	Good	Bad	Good
ID 218	1	1	1	1	1	1	1	1	1	1	10	Good	Good	Good
ID 219	0	1	1	1	1	1	1	1	1	0	8	Bad	Bad	Good
ID 220	1	1	0	0	0	1	1	1	0	1	6	Bad	Bad	Bad
ID 221	1	1	1	0	1	1	1	1	0	1	8	Bad	Bad	Good
ID 222	1	0	1	1	0	1	1	1	0	1	7	Bad	Bad	Bad
ID 223	1	1	1	1	1	1	1	0	1	1	9	Good	Bad	Good
ID 224	1	1	1	0	1	1	1	1	0	1	8	Bad	Bad	Good
ID 225	1	1	1	0	0	1	0	0	0	0	4	Bad	Bad	Bad
ID 226	1	1	1	0	1	1	0	0	0	1	6	Bad	Bad	Bad
ID 227	0	1	0	0	1	1	1	0	0	1	5	Bad	Bad	Bad
ID 228	1	0	1	1	0	1	1	1	1	0	7	Bad	Bad	Bad
ID 229	1	0	0	1	1	1	0	1	0	1	6	Bad	Bad	Bad
ID 230	1	1	0	0	1	1	1	0	1	0	6	Bad	Bad	Bad
ID 231	1	1	1	1	1	1	1	1	1	1	10	Good	Good	Good
ID 232	0	1	1	0	1	1	1	1	1	1	8	Bad	Bad	Good
ID 233	1	0	1	1	0	1	1	0	0	0	5	Bad	Bad	Bad
ID 234	1	1	1	1	0	1	1	1	1	1	9	Good	Bad	Good
ID 235	1	1	0	1	1	1	1	1	1	0	8	Bad	Bad	Good
ID 236	1	1	0	0	1	1	1	1	1	1	8	Bad	Bad	Good
ID 237	1	0	0	1	1	1	0	0	0	1	5	Bad	Bad	Bad
ID 238	1	0	1	1	0	1	1	0	1	0	6	Bad	Bad	Bad
ID 239	1	0	0	0	1	1	1	1	0	0	5	Bad	Bad	Bad
ID 240	1	0	0	1	1	1	0	1	1	1	7	Bad	Bad	Bad
ID 241	1	0	1	1	1	1	1	1	0	1	8	Bad	Bad	Good
ID 242	1	1	0	0	0	1	1	1	1	1	7	Bad	Bad	Bad
ID 243	1	1	1	1	1	1	1	0	0	0	7	Bad	Bad	Bad
ID 244	1	1	1	0	1	1	0	1	1	0	7	Bad	Bad	Bad
ID 245	0	0	0	1	1	1	1	0	0	0	4	Bad	Bad	Bad
ID 246	1	1	0	1	1	1	0	1	1	0	7	Bad	Bad	Bad
ID 247	1	1	1	1	1	1	0	1	1	1	9	Good	Bad	Good
ID 248	1	0	0	0	0	1	1	0	0	0	3	Bad	Bad	Bad
ID 249	1	1	1	1	1	1	1	1	1	0	9	Good	Bad	Good
ID 250	1	1	1	1	1	1	1	1	1	1	10	Good	Good	Good
ID 251	1	1	1	1	1	1	1	1	1	1	10	Good	Good	Good
ID 252	1	1	0	0	1	1	1	0	0	0	5	Bad	Bad	Bad
ID 253	1	0	0	1	1	1	1	1	1	1	8	Bad	Bad	Good
ID 254	1	1	0	1	1	1	1	1	0	1	8	Bad	Bad	Good
ID 255	1	0	0	0	1	1	1	1	1	1	7	Bad	Bad	Bad
ID 256	1	1	1	1	1	1	1	1	1	1	10	Good	Good	Good
ID 257	1	1	0	1	1	1	0	1	1	1	8	Bad	Bad	Good
ID 258	1	0	1	1	1	1	1	1	1	1	9	Good	Bad	Good
ID 259	1	0	0	1	1	1	0	0	0	1	5	Bad	Bad	Bad
ID 260	1	1	1	0	0	1	1	0	1	1	7	Bad	Bad	Bad
ID 261	1	1	1	1	1	1	0	1	1	1	9	Good	Bad	Good
ID 262	1	1	1	0	0	1	1	1	1	1	8	Bad	Bad	Good
ID 263	1	1	1	1	0	1	1	1	1	0	8	Bad	Bad	Good
ID 264	0	1	1	0	1	1	1	0	0	1	6	Bad	Bad	Bad
ID 265	1	1	0	1	0	1	1	1	1	1	8	Bad	Bad	Good
ID 266	1	1	1	1	1	1	1	0	1	1	9	Good	Bad	Good
ID 267	1	0	1	1	1	1	0	1	1	1	8	Bad	Bad	Good
ID 268	0	1	0	0	1	1	1	0	1	1	6	Bad	Bad	Bad
ID 269	0	0	1	0	0	1	1	1	0	0	4	Bad	Bad	Bad
ID 270	0	1	1	0	0	1	1	1	1	1	7	Bad	Bad	Bad
ID 271	0	1	1	1	1	1	1	1	1	1	9	Good	Bad	Good
ID 272	1	1	1	1	1	1	1	1	1	1	10	Good	Good	Good
ID 273	1	0	1	1	1	1	0	0	1	1	7	Bad	Bad	Bad
ID 274	1	1	0	0	0	1	1	0	0	0	4	Bad	Bad	Bad
ID 275	0	1	1	0	1	1	1	1	1	1	8	Bad	Bad	Good
ID 276	1	1	0	0	1	1	1	1	1	1	8	Bad	Bad	Good
ID 277	1	1	1	0	1	1	1	1	1	1	9	Good	Bad	Good
ID 278	1	0	0	0	1	1	1	1	0	1	6	Bad	Bad	Bad
ID 279	1	1	0	0	1	1	1	1	1	0	7	Bad	Bad	Bad
ID 280	1	1	0	1	1	1	1	1	1	1	9	Good	Bad	Good
ID 281	1	1	1	1	1	1	1	1	0	1	9	Good	Bad	Good
ID 282	0	0	0	0	1	1	1	0	0	0	3	Bad	Bad	Bad
ID 283	1	1	0	0	1	0	1	1	0	0	5	Bad	Bad	Bad
ID 284	1	1	1	1	1	1	1	1	1	0	9	Good	Bad	Good
ID 285	1	1	1	0	1	1	1	1	1	0	8	Bad	Bad	Good
ID 286	1	1	0	1	1	0	1	0	1	1	7	Bad	Bad	Bad
ID 287	0	0	0	0	1	0	0	0	0	0	1	Bad	Bad	Bad
ID 288	1	1	1	0	0	1	1	1	1	1	8	Bad	Bad	Good
ID 289	1	1	0	1	1	1	0	1	1	1	8	Bad	Bad	Good
ID 290	1	0	1	1	1	1	1	1	1	1	9	Good	Bad	Good
ID 291	1	1	1	0	1	1	0	1	1	1	8	Bad	Bad	Good
ID 292	1	1	0	1	1	1	1	1	1	1	9	Good	Bad	Good
ID 293	1	1	1	1	1	1	1	1	1	0	9	Good	Bad	Good
ID 294	1	1	0	1	1	1	1	1	1	0	8	Bad	Bad	Good
ID 295	1	1	0	0	1	0	0	0	0	0	3	Bad	Bad	Bad
ID 296	1	1	1	0	1	1	1	0	1	1	8	Bad	Bad	Good
ID 297	1	1	1	0	1	1	0	1	1	1	8	Bad	Bad	Good
ID 298	1	1	1	1	1	1	1	1	0	1	9	Good	Bad	Good
ID 299	1	1	0	0	1	1	1	0	0	1	6	Bad	Bad	Bad
ID 300	1	1	1	0	1	1	1	1	0	1	8	Bad	Bad	Good
ID 301	1	0	0	1	0	0	0	1	1	1	5	Bad	Bad	Bad
ID 302	1	0	0	0	1	1	1	0	1	0	5	Bad	Bad	Bad
ID 303	1	0	1	0	0	1	0	0	0	0	3	Bad	Bad	Bad
ID 304	1	0	1	0	1	1	1	0	1	0	6	Bad	Bad	Bad
ID 305	1	1	0	1	1	1	1	1	1	1	9	Good	Bad	Good
ID 306	1	0	1	1	1	1	1	1	1	1	9	Good	Bad	Good
ID 307	0	0	1	1	1	1	1	1	1	1	8	Bad	Bad	Good
ID 308	0	0	0	1	1	1	1	1	1	0	6	Bad	Bad	Bad
ID 309	1	0	0	0	0	1	0	0	1	0	3	Bad	Bad	Bad
ID 310	1	1	1	1	1	1	1	1	1	1	10	Good	Good	Good
ID 311	1	1	1	1	1	1	1	1	1	1	10	Good	Good	Good
ID 312	1	1	1	1	1	1	1	1	1	1	10	Good	Good	Good
ID 313	1	1	1	1	1	1	1	1	1	1	10	Good	Good	Good
ID 314	0	1	1	1	1	1	1	1	1	1	9	Good	Bad	Good
ID 315	0	1	1	0	1	1	1	1	0	1	7	Bad	Bad	Bad
ID 316	1	1	1	0	1	1	1	1	1	1	9	Good	Bad	Good
ID 317	1	1	1	1	1	1	1	1	1	1	10	Good	Good	Good
ID 318	1	1	1	1	1	1	1	1	1	1	10	Good	Good	Good
ID 319	1	0	1	1	1	0	1	1	1	1	8	Bad	Bad	Good
ID 320	1	1	0	0	1	1	1	1	1	1	8	Bad	Bad	Good
ID 321	1	1	1	1	1	1	1	1	1	1	10	Good	Good	Good
ID 322	1	1	1	1	1	1	1	1	0	1	9	Good	Bad	Good
ID 323	1	1	0	1	1	1	1	0	1	1	8	Bad	Bad	Good
ID 324	1	1	0	1	1	0	1	1	1	0	7	Bad	Bad	Bad
ID 325	1	1	1	1	1	1	1	1	1	1	10	Good	Good	Good
ID 326	1	0	1	0	0	0	1	1	0	0	4	Bad	Bad	Bad
ID 327	1	1	1	1	1	1	1	1	1	1	10	Good	Good	Good
ID 328	1	1	0	0	1	1	1	1	0	0	6	Bad	Bad	Bad
ID 329	1	1	1	1	0	1	0	0	0	1	6	Bad	Bad	Bad
ID 330	0	1	1	1	1	1	0	0	0	0	5	Bad	Bad	Bad
ID 331	1	1	1	1	1	1	1	1	0	0	8	Bad	Bad	Good
ID 332	0	1	0	1	1	0	1	0	1	0	5	Bad	Bad	Bad
ID 333	1	1	1	1	1	1	1	1	1	0	9	Good	Bad	Good
ID 334	1	1	1	0	1	1	1	1	1	1	9	Good	Bad	Good
ID 335	1	1	1	0	1	1	1	1	1	1	9	Good	Bad	Good
ID 336	1	1	1	1	1	1	1	1	1	1	10	Good	Good	Good
ID 337	1	1	1	0	1	1	1	0	0	1	7	Bad	Bad	Bad
ID 338	1	1	1	1	1	1	1	1	1	1	10	Good	Good	Good
ID 339	1	1	1	1	1	1	1	1	1	1	10	Good	Good	Good
ID 340	1	1	1	1	1	1	1	1	1	1	10	Good	Good	Good
ID 341	0	0	0	1	1	1	1	1	1	1	7	Bad	Bad	Bad
ID 342	1	1	1	1	1	1	1	1	1	1	10	Good	Good	Good
ID 343	1	1	0	1	1	1	1	0	0	1	7	Bad	Bad	Bad
ID 344	1	1	1	1	1	1	1	1	1	1	10	Good	Good	Good
ID 345	0	1	1	0	0	0	0	1	1	0	4	Bad	Bad	Bad
ID 346	0	1	1	0	0	0	1	1	0	0	4	Bad	Bad	Bad
ID 347	1	1	1	0	1	1	1	1	1	1	9	Good	Bad	Good
ID 348	1	1	1	1	1	0	1	1	1	1	9	Good	Bad	Good
ID 349	1	1	1	1	1	1	1	1	1	1	10	Good	Good	Good
ID 350	1	1	0	1	0	0	1	1	0	0	5	Bad	Bad	Bad
ID 351	0	1	1	0	0	0	0	1	1	1	5	Bad	Bad	Bad
ID 352	1	1	1	1	1	1	1	1	1	1	10	Good	Good	Good
ID 353	1	1	1	1	1	1	1	1	1	1	10	Good	Good	Good
ID 354	1	1	1	1	1	1	1	1	0	1	9	Good	Bad	Good
ID 355	1	1	1	1	1	1	1	1	1	1	10	Good	Good	Good
ID 356	1	1	1	1	1	1	1	1	1	0	9	Good	Bad	Good
ID 357	1	1	1	1	1	1	1	1	1	0	9	Good	Bad	Good
ID 358	0	1	1	1	1	1	1	1	1	1	9	Good	Bad	Good
ID 359	0	1	1	1	1	1	1	1	1	1	9	Good	Bad	Good
ID 360	1	1	1	0	1	1	1	0	0	1	7	Bad	Bad	Bad
ID 361	1	1	1	0	1	1	1	1	1	1	9	Good	Bad	Good
ID 362	1	1	0	0	1	1	1	0	0	1	6	Bad	Bad	Bad
ID 363	0	1	1	0	1	1	1	1	1	1	8	Bad	Bad	Good
ID 364	1	1	0	1	1	0	0	0	0	0	4	Bad	Bad	Bad
ID 365	1	1	0	1	1	1	1	1	1	1	9	Good	Bad	Good
ID 366	1	1	1	1	1	1	1	1	1	1	10	Good	Good	Good
ID 367	0	1	1	1	1	1	1	1	0	1	8	Bad	Bad	Good
ID 368	0	1	0	0	1	1	1	0	0	1	5	Bad	Bad	Bad
ID 369	1	1	1	1	1	1	1	1	1	1	10	Good	Good	Good
ID 370	1	1	1	1	1	1	1	1	1	1	10	Good	Good	Good
ID 371	1	1	1	1	1	1	1	1	0	1	9	Good	Bad	Good
ID 372	1	0	1	1	1	1	1	1	1	0	8	Bad	Bad	Good
ID 373	1	1	1	0	1	1	1	1	0	1	8	Bad	Bad	Good
ID 374	1	1	1	1	1	1	1	1	1	1	10	Good	Good	Good
ID 375	1	0	0	1	1	1	1	1	1	0	7	Bad	Bad	Bad
ID 376	0	0	0	0	1	0	0	1	0	1	3	Bad	Bad	Bad
ID 377	1	1	1	1	1	1	1	1	1	1	10	Good	Good	Good
ID 378	1	1	1	0	1	1	1	1	0	0	7	Bad	Bad	Bad
ID 379	1	1	1	1	1	1	1	0	0	0	7	Bad	Bad	Bad
ID 380	1	1	1	0	1	1	1	1	1	1	9	Good	Bad	Good
ID 381	1	1	1	1	1	1	1	1	1	1	10	Good	Good	Good
ID 382	1	1	0	1	1	1	1	1	1	1	9	Good	Bad	Good
ID 383	1	1	0	1	1	0	1	1	1	0	7	Bad	Bad	Bad
ID 384	1	0	0	0	0	0	0	0	0	0	1	Bad	Bad	Bad
ID 385	1	1	1	1	1	1	1	1	1	1	10	Good	Good	Good
ID 386	1	1	0	1	1	1	1	0	0	1	7	Bad	Bad	Bad
ID 387	1	1	1	1	1	1	1	1	1	1	10	Good	Good	Good
ID 388	1	1	1	1	1	1	1	1	1	1	10	Good	Good	Good
ID 389	0	1	0	1	1	1	1	1	1	1	8	Bad	Bad	Good
ID 390	1	1	0	1	1	1	1	1	1	0	8	Bad	Bad	Good
ID 391	0	0	0	0	0	0	0	0	0	0	0	Bad	Bad	Bad
ID 392	1	1	1	1	1	1	1	1	1	1	10	Good	Good	Good
ID 393	0	1	0	1	1	1	1	1	1	1	8	Bad	Bad	Good
ID 394	1	1	1	1	1	1	1	1	1	1	10	Good	Good	Good
ID 395	0	0	0	0	1	1	1	1	1	0	5	Bad	Bad	Bad
ID 396	1	1	1	1	1	1	1	1	1	1	10	Good	Good	Good
ID 397	1	1	1	0	1	1	1	0	1	1	8	Bad	Bad	Good
ID 398	1	1	1	1	1	1	1	1	1	1	10	Good	Good	Good
ID 399	1	1	1	1	1	1	1	1	1	0	9	Good	Bad	Good
ID 400	1	1	1	1	1	1	1	1	0	1	9	Good	Bad	Good
